# Supplementary material for: Recommendations for reproducibility of cerebrospinal fluid extracellular vesicle studies
Source: J Extracell Vesicles. 2023 Dec 29;13(1):12397. doi: 10.1002/jev2.12397 (PMC10756860; doi:10.1002/jev2.12397)
Supplement: Supplementary file 2 — Supporting Information [file JEV2-13-12397-s001.xlsx]

## Sheet: STable 1. PubMed Query
Supplemental Table 1. PubMed Query Results
Publication Year	Title	Authors	Journal/Book	PMID	PMCID	DOI
2022	Tetraspanin heterogeneity of small extracellular vesicles in human biofluids and brain tissue	Okada-Tsuchioka M, Kajitani N, Omori W, Kurashige T, Boku S, Takebayashi M.	Biochem Biophys Res Commun	36037746		10.1016/j.bbrc.2022.08.025
2022	Circulating extracellular vesicle-containing microRNAs reveal potential pathogenesis of Alzheimer's disease	Wang Y, Yuan P, Ding L, Zhu J, Qi X, Zhang Y, Li Y, Xia X, Zheng JC.	Front Cell Neurosci	36339820	PMC9630335	10.3389/fncel.2022.955511
2022	In vivo tracking of [(89)Zr]Zr-labeled engineered extracellular vesicles by PET reveals organ-specific biodistribution based upon the route of administration	Patel S, Schmidt KF, Farhoud M, Zi T, Jang SC, Dooley K, Kentala D, Dobson H, Economides K, Williams DE.	Nucl Med Biol	35763877		10.1016/j.nucmedbio.2022.06.004
2022	Clinical Implementation of Platelet- and Extracellular Vesicle-Rich Product Preparation Protocols	Steiner N, Vozel D, Urbančič J, Božič D, Kralj-Iglič V, Battelino S.	Tissue Eng Part A	35373605		10.1089/ten.TEA.2022.0024
2022	Quantitative proteomics on the cerebrospinal fluid of hydrocephalus in neonatal bacterial meningitis	Chen J, Huang W, Zhang H, Peng X, Yang J, Yang Y, Su J, Wang S, Zhou W.	Front Pediatr	36052359	PMC9424622	10.3389/fped.2022.972032
2022	A systematic review and Meta-analysis of urinary extracellular vesicles proteome in diabetic nephropathy	Ding X, Wang X, Du J, Han Q, Zhang D, Zhu H.	Front Endocrinol (Lausanne)	36034457	PMC9405893	10.3389/fendo.2022.866252
2022	Weighted Gene Co-Expression Network Analysis and Support Vector Machine Learning in the Proteomic Profiling of Cerebrospinal Fluid from Extraventricular Drainage in Child Medulloblastoma	Bruschi M, Kajana X, Petretto A, Bartolucci M, Pavanello M, Ghiggeri GM, Panfoli I, Candiano G.	Metabolites	36005596	PMC9412589	10.3390/metabo12080724
2022	Targeting miR-9 in Glioma Stem Cell-Derived Extracellular Vesicles: A Novel Diagnostic and Therapeutic Biomarker	Geng L, Xu J, Zhu Y, Hu X, Liu Y, Yang K, Xiao H, Zou Y, Liu H, Ji J, Liu N.	Transl Oncol	35598381	PMC9126959	10.1016/j.tranon.2022.101451
2022	miR-3184-3p enriched in cerebrospinal fluid exosomes contributes to progression of glioma and promotes M2-like macrophage polarization	Xu H, Li M, Pan Z, Zhang Z, Gao Z, Zhao R, Li B, Qi Y, Qiu W, Guo Q, Zhang S, Fan Y, Zhao S, Wang S, Guo X, Deng L, Xue H, Li G.	Cancer Sci	35411604	PMC9357622	10.1111/cas.15372
2022	A pilot study using proximity extension assay of cerebrospinal fluid and its extracellular vesicles identifies novel amyotrophic lateral sclerosis biomarker candidates	Sjoqvist S, Otake K.	Biochem Biophys Res Commun	35567903		10.1016/j.bbrc.2022.04.127
2022	Mesenchymal-Stem-Cell-Derived Extracellular Vesicles Attenuate Brain Injury in Escherichia coli Meningitis in Newborn Rats	Kim YE, Ahn SY, Park WS, Sung DK, Sung SI, Yang MS, Chang YS.	Life (Basel)	35888118	PMC9319453	10.3390/life12071030
2022	Blood extracellular vesicles carrying synaptic function- and brain-related proteins as potential biomarkers for Alzheimer's disease	Tian C, Stewart T, Hong Z, Guo Z, Aro P, Soltys D, Pan C, Peskind ER, Zabetian CP, Shaw LM, Galasko D, Quinn JF, Shi M, Zhang J; Alzheimer's Disease Neuroimaging Initiative.	Alzheimers Dement	35779041	PMC9806186	10.1002/alz.12723
2022	Amyloid-β protein and MicroRNA-384 in NCAM-Labeled exosomes from peripheral blood are potential diagnostic markers for Alzheimer's disease	Li Y, Meng S, Di W, Xia M, Dong L, Zhao Y, Ling S, He J, Xue X, Chen X, Liu C.	CNS Neurosci Ther	35470961	PMC9160455	10.1111/cns.13846
2022	Soluble Insulin Receptor Levels in Plasma, Exosomes, and Urine and Its Association With HIV-Associated Neurocognitive Disorders	Cantres-Rosario YM, Wojna V, Ruiz R, Diaz B, Matos M, Rodriguez-Benitez RJ, Rodriguez E, Skolasky RL, Gerena Y.	Front Neurol	35720083	PMC9202317	10.3389/fneur.2022.809956
2022	Unveiling the Native Morphology of Extracellular Vesicles from Human Cerebrospinal Fluid by Atomic Force and Cryogenic Electron Microscopy	Kurtjak M, Kereïche S, Klepac D, Križan H, Perčić M, Krušić Alić V, Lavrin T, Lenassi M, Wechtersbach K, Kojc N, Vukomanović M, Zrna S, Biberić M, Domitrović R, Grabušić K, Malenica M.	Biomedicines	35740275	PMC9220600	10.3390/biomedicines10061251
2022	Extracellular vesicles derived from astrocyte-treated with haFGF(14-154) attenuate Alzheimer phenotype in AD mice	Peng D, Wang Y, Xiao Y, Peng M, Mai W, Hu B, Jia Y, Chen H, Yang Y, Xiang Q, Su Z, Zhang Q, Huang Y.	Theranostics	35664060	PMC9131260	10.7150/thno.70951
2022	The dual role of glioma exosomal microRNAs: glioma eliminates tumor suppressor miR-1298-5p via exosomes to promote immunosuppressive effects of MDSCs	Qi Y, Jin C, Qiu W, Zhao R, Wang S, Li B, Zhang Z, Guo Q, Zhang S, Gao Z, Zhao S, Pan Z, Fan Y, Chen Z, Wang H, Xu J, Deng L, Ni S, Wang J, Xue H, Xue F, Li G.	Cell Death Dis	35501306	PMC9061735	10.1038/s41419-022-04872-z
2022	Differential Effects of APOE Genotype on MicroRNA Cargo of Cerebrospinal Fluid Extracellular Vesicles in Females With Alzheimer's Disease Compared to Males	Sandau US, McFarland TJ, Smith SJ, Galasko DR, Quinn JF, Saugstad JA.	Front Cell Dev Biol	35573689	PMC9092217	10.3389/fcell.2022.864022
2022	Diagnostic Test to Identify Parkinson's Disease from the Blood Sera of Chinese Population: A Cross-Sectional Study	Tong G, Zhang P, Hu W, Zhang K, Chen X.	Parkinsons Dis	35432916	PMC9007633	10.1155/2022/8683877
2022	Formulating and Characterizing an Exosome-based Dopamine Carrier System	Yavuz B, Darici H, Zorba Yildiz AP, Abamor EŞ, Topuzoğullari M, Bağirova M, Allahverdiyev A, Karaoz E.	J Vis Exp	35435916		10.3791/63624
2022	Cerebrospinal Fluid Extracellular Vesicles with Distinct Properties in Autoimmune Encephalitis and Herpes Simplex Encephalitis	Li Y, Gu J, Mao Y, Wang X, Li Z, Xu X, Chen H, Gui Y.	Mol Neurobiol	35083659	PMC9016041	10.1007/s12035-021-02705-2
2022	Mass Spectrometry-Based Proteome Profiling of Extracellular Vesicles Derived from the Cerebrospinal Fluid of Adult Rhesus Monkeys Exposed to Cocaine throughout Gestation	Rather HA, Mishra S, Su Y, Kumar A, Singh S, Misra BB, Lee J, Furdui CM, Hamilton LR, Gould RW, Nader SH, Nader MA, Deep G.	Biomolecules	35454099	PMC9026784	10.3390/biom12040510
2022	AQP4 labels a subpopulation of white matter-dependent glial radial cells affected by pediatric hydrocephalus, and its expression increased in glial microvesicles released to the cerebrospinal fluid in obstructive hydrocephalus	Castañeyra-Ruiz L, González-Marrero I, Hernández-Abad LG, Carmona-Calero EM, Pardo MR, Baz-Davila R, Lee S, Muhonen M, Borges R, Castañeyra-Perdomo A.	Acta Neuropathol Commun	35346374	PMC8962176	10.1186/s40478-022-01345-4
2022	Extracellular Vesicles from Human Cerebrospinal Fluid Are Effectively Separated by Sepharose CL-6B-Comparison of Four Gravity-Flow Size Exclusion Chromatography Methods	Krušić Alić V, Malenica M, Biberić M, Zrna S, Valenčić L, Šuput A, Kalagac Fabris L, Wechtersbach K, Kojc N, Kurtjak M, Kučić N, Grabušić K.	Biomedicines	35453535	PMC9032713	10.3390/biomedicines10040785
2022	Insights into the identification of a molecular signature for amyotrophic lateral sclerosis exploiting integrated microRNA profiling of iPSC-derived motor neurons and exosomes	Rizzuti M, Melzi V, Gagliardi D, Resnati D, Meneri M, Dioni L, Masrori P, Hersmus N, Poesen K, Locatelli M, Biella F, Silipigni R, Bollati V, Bresolin N, Comi GP, Van Damme P, Nizzardo M, Corti S.	Cell Mol Life Sci	35286466	PMC8921154	10.1007/s00018-022-04217-1
2022	A Novel Tissue Atlas and Online Tool for the Interrogation of Small RNA Expression in Human Tissues and Biofluids	Alsop E, Meechoovet B, Kitchen R, Sweeney T, Beach TG, Serrano GE, Hutchins E, Ghiran I, Reiman R, Syring M, Hsieh M, Courtright-Lim A, Valkov N, Whitsett TG, Rakela J, Pockros P, Rozowsky J, Gallego J, Huentelman MJ, Shah R, Nakaji P, Kalani MYS, Laurent L, Das S, Van Keuren-Jensen K.	Front Cell Dev Biol	35317387	PMC8934391	10.3389/fcell.2022.804164
2022	MicroRNA expression profiling of cerebrospinal fluid/serum exosomes in children with human herpesvirus 6-associated encephalitis/encephalopathy by high-throughput sequencing	Torii Y, Kawada JI, Horiba K, Okumura T, Suzuki T, Ito Y.	J Neurovirol	35212942		10.1007/s13365-022-01058-3
2022	Cerebrospinal Fluid EV Concentration and Size Are Altered in Alzheimer's Disease and Dementia with Lewy Bodies	Longobardi A, Nicsanu R, Bellini S, Squitti R, Catania M, Tiraboschi P, Saraceno C, Ferrari C, Zanardini R, Binetti G, Di Fede G, Benussi L, Ghidoni R.	Cells	35159272	PMC8834088	10.3390/cells11030462
2022	A MicroRNA Next-Generation-Sequencing Discovery Assay (miND) for Genome-Scale Analysis and Absolute Quantitation of Circulating MicroRNA Biomarkers	Khamina K, Diendorfer AB, Skalicky S, Weigl M, Pultar M, Krammer TL, Fournier CA, Schofield AL, Otto C, Smith AT, Buchtele N, Schoergenhofer C, Jilma B, Frank BJH, Hofstaetter JG, Grillari R, Grillari J, Ruprecht K, Goldring CE, Rehrauer H, Glaab WE, Hackl M.	Int J Mol Sci	35163149	PMC8835905	10.3390/ijms23031226
2022	exoRBase 2.0: an atlas of mRNA, lncRNA and circRNA in extracellular vesicles from human biofluids	Lai H, Li Y, Zhang H, Hu J, Liao J, Su Y, Li Q, Chen B, Li C, Wang Z, Li Y, Wang J, Meng Z, Huang Z, Huang S.	Nucleic Acids Res	34918744	PMC8728150	10.1093/nar/gkab1085
2022	Cerebrospinal fluid exosomal miR-152-3p predicts the occurrence of subarachnoid haemorrhage and regulates vascular smooth muscle cell dysfunction	Li Y, Wu A, Dai W, Liu R, Jiang B, Zhou R.	Folia Neuropathol	35950471		10.5114/fn.2022.116470
2022	Biomarkers and Tools for Predicting Alzheimer's Disease in the Preclinical Stage	Li TR, Yang Q, Hu X, Han Y.	Curr Neuropharmacol	34030620	PMC9878962	10.2174/1570159X19666210524153901
2021	Neutrophil microvesicles and their role in disease	Dow R, Ridger V.	Int J Biochem Cell Biol	34655813		10.1016/j.biocel.2021.106097
2021	The Dynamic Interactions between Nanoparticles and Macrophages Impact Their Fate in Brain Tumors	Feng Q, Xu X, Wei C, Li Y, Wang M, Lv C, Wu J, Dai Y, Han Y, Lesniak MS, Fan H, Zhang L, Cheng Y.	Small	34643042		10.1002/smll.202103600
2021	Characterising Alzheimer's disease through integrative NMR- and LC-MS-based metabolomics	Nielsen JE, Maltesen RG, Havelund JF, Færgeman NJ, Gotfredsen CH, Vestergård K, Kristensen SR, Pedersen S.	Metabol Open	34622190	PMC8479251	10.1016/j.metop.2021.100125
2021	Mechanism of Cellular Formation and In Vivo Seeding Effects of Hexameric β-Amyloid Assemblies	Vrancx C, Vadukul DM, Suelves N, Contino S, D'Auria L, Perrin F, van Pesch V, Hanseeuw B, Quinton L, Kienlen-Campard P.	Mol Neurobiol	34608607	PMC8639606	10.1007/s12035-021-02567-8
2021	Altered ceramide metabolism is a feature in the extracellular vesicle-mediated spread of alpha-synuclein in Lewy body disorders	Kurzawa-Akanbi M, Tammireddy S, Fabrik I, Gliaudelytė L, Doherty MK, Heap R, Matečko-Burmann I, Burmann BM, Trost M, Lucocq JM, Gherman AV, Fairfoul G, Singh P, Burté F, Green A, McKeith IG, Härtlova A, Whitfield PD, Morris CM.	Acta Neuropathol	34514546	PMC8568874	10.1007/s00401-021-02367-3
2021	Exosomal miR-1246 from glioma patient body fluids drives the differentiation and activation of myeloid-derived suppressor cells	Qiu W, Guo X, Li B, Wang J, Qi Y, Chen Z, Zhao R, Deng L, Qian M, Wang S, Zhang Z, Guo Q, Zhang S, Pan Z, Zhao S, Xue H, Li G.	Mol Ther	34217892	PMC8636176	10.1016/j.ymthe.2021.06.023
2021	Framework for rapid comparison of extracellular vesicle isolation methods	Ter-Ovanesyan D, Norman M, Lazarovits R, Trieu W, Lee JH, Church GM, Walt DR.	Elife	34783650	PMC8651285	10.7554/eLife.70725
2021	In vivo liquid biopsy for glioblastoma malignancy by the AFM and LSPR based sensing of exosomal CD44 and CD133 in a mouse model	Thakur A, Xu C, Li WK, Qiu G, He B, Ng SP, Wu CL, Lee Y.	Biosens Bioelectron	34246124		10.1016/j.bios.2021.113476
2021	Altered Cerebrospinal Fluid Exosomal microRNA Levels in Young-Onset Alzheimer's Disease and Frontotemporal Dementia	Tan YJ, Wong BYX, Vaidyanathan R, Sreejith S, Chia SY, Kandiah N, Ng ASL, Zeng L.	J Alzheimers Dis Rep	34870106	PMC8609483	10.3233/ADR-210311
2021	Milk Exosome-Derived MicroRNA-2478 Suppresses Melanogenesis through the Akt-GSK3β Pathway	Bae IS, Kim SH.	Cells	34831071	PMC8616206	10.3390/cells10112848
2021	Involvement of the Choroid Plexus in the Pathogenesis of Niemann-Pick Disease Type C	Van Hoecke L, Van Cauwenberghe C, Dominko K, Van Imschoot G, Van Wonterghem E, Castelein J, Xie J, Claeys W, Vandendriessche C, Kremer A, Borghgraef P, De Rycke R, Hecimovic S, Vandenbroucke RE.	Front Cell Neurosci	34720883	PMC8555471	10.3389/fncel.2021.757482
2021	Longitudinal Bottom-Up Proteomics of Serum, Serum Extracellular Vesicles, and Cerebrospinal Fluid Reveals Candidate Biomarkers for Early Detection of Glioblastoma in a Murine Model	Greco F, Anastasi F, Pardini LF, Dilillo M, Vannini E, Baroncelli L, Caleo M, McDonnell LA.	Molecules	34641541	PMC8512455	10.3390/molecules26195992
2021	Extracellular vesicles derived from CD73 modified human umbilical cord mesenchymal stem cells ameliorate inflammation after spinal cord injury	Zhai X, Chen K, Yang H, Li B, Zhou T, Wang H, Zhou H, Chen S, Zhou X, Wei X, Bai Y, Li M.	J Nanobiotechnology	34496892	PMC8425042	10.1186/s12951-021-01022-z
2021	CSF extracellular vesicles and risk of disease activity after a first demyelinating event	Dalla Costa G, Croese T, Pisa M, Finardi A, Fabbella L, Martinelli V, Leocani L, Filippi M, Comi G, Furlan R.	Mult Scler	33464186		10.1177/1352458520987542
2021	Importance of extracellular vesicle secretion at the blood-cerebrospinal fluid interface in the pathogenesis of Alzheimer's disease	Vandendriessche C, Balusu S, Van Cauwenberghe C, Brkic M, Pauwels M, Plehiers N, Bruggeman A, Dujardin P, Van Imschoot G, Van Wonterghem E, Hendrix A, Baeke F, De Rycke R, Gevaert K, Vandenbroucke RE.	Acta Neuropathol Commun	34425919	PMC8381545	10.1186/s40478-021-01245-z
2021	Coupling size exclusion chromatography to ultracentrifugation improves detection of exosomal proteins from human plasma by LC-MS	Alameldin S, Costina V, Abdel-Baset HA, Nitschke K, Nuhn P, Neumaier M, Hedtke M.	Pract Lab Med	34258353	PMC8254000	10.1016/j.plabm.2021.e00241
2021	ADMSC Exo-MicroRNA-22 improve neurological function and neuroinflammation in mice with Alzheimer's disease	Zhai L, Shen H, Sheng Y, Guan Q.	J Cell Mol Med	34250722	PMC8335682	10.1111/jcmm.16787
2021	Spinal Fluid Myeloid Microvesicles Predict Disease Course in Multiple Sclerosis	Gelibter S, Pisa M, Croese T, Finardi A, Mandelli A, Sangalli F, Colombo B, Martinelli V, Comi G, Filippi M, Furlan R.	Ann Neurol	34216397		10.1002/ana.26154
2021	Proinflammatory Extracellular Vesicle-Mediated Signaling Contributes to the Induction of Neuroinflammation in Animal Models of Endotoxemia and Peripheral Surgical Stress	Fricke F, Gebert J, Kopitz J, Plaschke K.	Cell Mol Neurobiol	32557202	PMC8225539	10.1007/s10571-020-00905-3
2021	Cytokine-Laden Extracellular Vesicles Predict Patient Prognosis after Cerebrovascular Accident	Fringuello A, Tatman PD, Wroblewski T, Thompson JA, Yu X, Lillehei KO, Kowalski RG, Graner MW.	Int J Mol Sci	34360613	PMC8345931	10.3390/ijms22157847
2021	Cerebrospinal Fluid of Patients With Alzheimer's Disease Contains Increased Percentages of Synaptophysin-Bearing Microvesicles	Utz J, Berner J, Muñoz LE, Oberstein TJ, Kornhuber J, Herrmann M, Maler JM, Spitzer P.	Front Aging Neurosci	34295239	PMC8290128	10.3389/fnagi.2021.682115
2021	Regulation of exosome secretion by cellular retinoic acid binding protein 1 contributes to systemic anti-inflammation	Lin YW, Nhieu J, Wei CW, Lin YL, Kagechika H, Wei LN.	Cell Commun Signal	34193153	PMC8247179	10.1186/s12964-021-00751-w
2021	Cerebrospinal Fluid and Plasma Small Extracellular Vesicles and miRNAs as Biomarkers for Prion Diseases	López-Pérez Ó, Sanz-Rubio D, Hernaiz A, Betancor M, Otero A, Castilla J, Andréoletti O, Badiola JJ, Zaragoza P, Bolea R, Toivonen JM, Martín-Burriel I.	Int J Mol Sci	34201940	PMC8268953	10.3390/ijms22136822
2021	Huntington's disease mice and human brain tissue exhibit increased G3BP1 granules and TDP43 mislocalization	Sanchez II, Nguyen TB, England WE, Lim RG, Vu AQ, Miramontes R, Byrne LM, Markmiller S, Lau AL, Orellana I, Curtis MA, Faull RLM, Yeo GW, Fowler CD, Reidling JC, Wild EJ, Spitale RC, Thompson LM.	J Clin Invest	33945510	PMC8203471	10.1172/JCI140723
2021	L1CAM is not associated with extracellular vesicles in human cerebrospinal fluid or plasma	Norman M, Ter-Ovanesyan D, Trieu W, Lazarovits R, Kowal EJK, Lee JH, Chen-Plotkin AS, Regev A, Church GM, Walt DR.	Nat Methods	34092791	PMC9075416	10.1038/s41592-021-01174-8
2021	Bioinformatic Analysis of Exosomal MicroRNAs of Cerebrospinal Fluid in Ischemic Stroke Rats After Physical Exercise	Huang M, Xiao C, Zhang L, Li L, Luo J, Chen L, Hu X, Zheng H.	Neurochem Res	33709257		10.1007/s11064-021-03294-1
2021	Time to focus on circulating nucleic acids for diagnosis and monitoring of gliomas: A systematic review of their role as biomarkers	Díaz Méndez AB, Tremante E, Regazzo G, Brandner S, Rizzo MG.	Neuropathol Appl Neurobiol	33403678		10.1111/nan.12691
2021	Characterization and heme oxygenase-1 content of extracellular vesicles in human biofluids	Cressatti M, Galindez JM, Juwara L, Orlovetskie N, Velly AM, Eintracht S, Liberman A, Gornitsky M, Schipper HM.	J Neurochem	32880973		10.1111/jnc.15167
2021	Disease modifying treatment of spinal cord injury with directly reprogrammed neural precursor cells in non-human primates	Baklaushev VP, Durov OV, Kalsin VA, Gulaev EV, Kim SV, Gubskiy IL, Revkova VA, Samoilova EM, Melnikov PA, Karal-Ogly DD, Orlov SV, Troitskiy AV, Chekhonin VP, Averyanov AV, Ahlfors JE.	World J Stem Cells	34136075	PMC8176843	10.4252/wjsc.v13.i5.452
2021	Interleukin-6 in Cerebrospinal Fluid Small Extracellular Vesicles as a Potential Biomarker for Prognosis of Aneurysmal Subarachnoid Haemorrhage	Yao Y, Fang X, Yuan J, Qin F, Yu T, Xia D, Li Z, Lai N.	Neuropsychiatr Dis Treat	34012263	PMC8128493	10.2147/NDT.S304394
2021	Characterization of brain-derived extracellular vesicle lipids in Alzheimer's disease	Su H, Rustam YH, Masters CL, Makalic E, McLean CA, Hill AF, Barnham KJ, Reid GE, Vella LJ.	J Extracell Vesicles	34012516	PMC8111496	10.1002/jev2.12089
2021	Exosomal Aβ-Binding Proteins Identified by "In Silico" Analysis Represent Putative Blood-Derived Biomarker Candidates for Alzheimer´s Disease	Soares Martins T, Marçalo R, Ferreira M, Vaz M, Silva RM, Martins Rosa I, Vogelgsang J, Wiltfang J, da Cruz E Silva OAB, Henriques AG.	Int J Mol Sci	33920336	PMC8070602	10.3390/ijms22083933
2021	Detection and significance of exosomal mRNA expression profiles in the cerebrospinal fluid of patients with meningeal carcinomatosis	Cheng P, Feng F, Yang H, Jin S, Lai C, Wang Y, Bi J.	J Mol Neurosci	32959225		10.1007/s12031-020-01701-w
2021	Altered microRNAs in cerebrospinal fluid exosomes in paraneoplastic and autoimmune encephalitis: A possible feedback in cancer development	Li Z, Chen H, Xia H, Xu X, Gu J, Jin T, Gui Y.	Life Sci	33716066		10.1016/j.lfs.2021.119339
2021	ABCA1-Labeled Exosomes in Serum Contain Higher MicroRNA-193b Levels in Alzheimer's Disease	Liu CG, Zhao Y, Lu Y, Wang PC.	Biomed Res Int	33763470	PMC7963893	10.1155/2021/5450397
2021	Exosomes expressing neuronal autoantigens induced immune response in antibody-positive autoimmune encephalitis	Gu J, Jin T, Li Z, Chen H, Xia H, Xu X, Gui Y.	Mol Immunol	33446390		10.1016/j.molimm.2020.12.034
2021	Profiling Inflammatory Extracellular Vesicles in Plasma and Cerebrospinal Fluid: An Optimized Diagnostic Model for Parkinson's Disease	Vacchi E, Burrello J, Burrello A, Bolis S, Monticone S, Barile L, Kaelin-Lang A, Melli G.	Biomedicines	33669043	PMC7996605	10.3390/biomedicines9030230
2021	Molecular Signature of Extracellular Vesicular Small Non-Coding RNAs Derived from Cerebrospinal Fluid of Leptomeningeal Metastasis Patients: Functional Implication of miR-21 and Other Small RNAs in Cancer Malignancy	Lee KY, Seo Y, Im JH, Rhim J, Baek W, Kim S, Kwon JW, Yoo BC, Shin SH, Yoo H, Park JB, Gwak HS, Kim JH.	Cancers (Basel)	33430103	PMC7828086	10.3390/cancers13020209
2021	BIOFACE: A Prospective Study of Risk Factors, Cognition, and Biomarkers in a Cohort of Individuals with Early-Onset Mild Cognitive Impairment. Study Rationale and Research Protocols	Esteban de Antonio E, Pérez-Cordón A, Gil S, Orellana A, Cano A, Alegret M, Espinosa A, Alarcón-Martín E, Valero S, Martínez J, de Rojas I, Sotolongo-Grau Ó, Martín E, Vivas A, Gomez-Chiari M, Tejero MÁ, Bernuz M, Tárraga L, Ruiz A, Marquié M, Boada M; BIOFACE study group.	J Alzheimers Dis	34420953	PMC8543256	10.3233/JAD-210254
2021	Analysis of α-Synuclein in Exosomes	Tsunemi T, Ishiguro Y, Yoroisaka A, Hattori N.	Methods Mol Biol	34043190		10.1007/978-1-0716-1495-2_4
2021	Peripheral Markers of Neurovascular Unit Integrity and Amyloid-β in the Brains of Menopausal Women	Jayachandran M, Miller VM, Lahr BD, Bailey KR, Lowe VJ, Fields JA, Mielke MM, Kantarci K.	J Alzheimers Dis	33554914	PMC8075395	10.3233/JAD-201410
2021	Blood neuro-exosomal synaptic proteins predict Alzheimer's disease at the asymptomatic stage	Jia L, Zhu M, Kong C, Pang Y, Zhang H, Qiu Q, Wei C, Tang Y, Wang Q, Li Y, Li T, Li F, Wang Q, Li Y, Wei Y, Jia J.	Alzheimers Dement	32776690	PMC7984076	10.1002/alz.12166
2020	Analysis of Cerebrospinal Fluid Extracellular Vesicles by Proximity Extension Assay: A Comparative Study of Four Isolation Kits	Sjoqvist S, Otake K, Hirozane Y.	Int J Mol Sci	33321992	PMC7763352	10.3390/ijms21249425
2020	Exosome markers of LRRK2 kinase inhibition	Wang S, Kelly K, Brotchie JM, Koprich JB, West AB.	NPJ Parkinsons Dis	33298972	PMC7666125	10.1038/s41531-020-00138-7
2020	Diagnostic accuracy of cerebrospinal fluid and serum-isolated extracellular vesicles for glioblastoma: a systematic review and meta-analysis	Jafari D, Tiyuri A, Rezaei E, Moradi Y, Jafari R, Jokar Shoorijeh F, Barati M.	Expert Rev Mol Diagn	33131342		10.1080/14737159.2020.1844006
2020	Elevated exosomal secretion of miR-124-3p from spinal neurons positively associates with disease severity in ALS	Yelick J, Men Y, Jin S, Seo S, Espejo-Porras F, Yang Y.	Exp Neurol	32712030	PMC7502520	10.1016/j.expneurol.2020.113414
2020	Proteomic analysis of exosome-enriched fractions derived from cerebrospinal fluid of amyotrophic lateral sclerosis patients	Hayashi N, Doi H, Kurata Y, Kagawa H, Atobe Y, Funakoshi K, Tada M, Katsumoto A, Tanaka K, Kunii M, Nakamura H, Takahashi K, Takeuchi H, Koyano S, Kimura Y, Hirano H, Tanaka F.	Neurosci Res	31669371		10.1016/j.neures.2019.10.010
2020	Exosomal LGALS9 in the cerebrospinal fluid of glioblastoma patients suppressed dendritic cell antigen presentation and cytotoxic T-cell immunity	Wang M, Cai Y, Peng Y, Xu B, Hui W, Jiang Y.	Cell Death Dis	33093453	PMC7582167	10.1038/s41419-020-03042-3
2020	EV-origin: Enumerating the tissue-cellular origin of circulating extracellular vesicles using exLR profile	Li Y, He X, Li Q, Lai H, Zhang H, Hu Z, Li Y, Huang S.	Comput Struct Biotechnol J	33133426	PMC7588739	10.1016/j.csbj.2020.10.002
2020	Indirect capillary electrophoresis immunoassay of membrane protein in extracellular vesicles	Tani Y, Kaneta T.	J Chromatogr A	32889296		10.1016/j.chroma.2020.461513
2020	Exosomal microRNA expression profiles of cerebrospinal fluid in febrile seizure patients	Kim SH, Yun SW, Kim HR, Chae SA.	Seizure	32745947		10.1016/j.seizure.2020.07.015
2020	Extracellular microRNAs in human circulation are associated with miRISC complexes that are accessible to anti-AGO2 antibody and can bind target mimic oligonucleotides	Geekiyanage H, Rayatpisheh S, Wohlschlegel JA, Brown R Jr, Ambros V.	Proc Natl Acad Sci U S A	32929008	PMC7533700	10.1073/pnas.2008323117
2020	Comprehensive Characterization of Nanosized Extracellular Vesicles from Central and Peripheral Organs : Implications for Preclinical and Clinical Applications	Chand S, Jo A, Vellichirammal NN, Gowen A, Guda C, Schaal V, Odegaard K, Lee H, Pendyala G, Yelamanchili SV.	ACS Appl Nano Mater	33385108	PMC7771629	10.1021/acsanm.0c01654
2020	A Panel of Exosome-Derived miRNAs of Cerebrospinal Fluid for the Diagnosis of Moyamoya Disease	Wang G, Wen Y, Faleti OD, Zhao Q, Liu J, Zhang G, Li M, Qi S, Feng W, Lyu X.	Front Neurosci	33100957	PMC7546773	10.3389/fnins.2020.548278
2020	Nanoparticles in 472 Human Cerebrospinal Fluid: Changes in Extracellular Vesicle Concentration and miR-21 Expression as a Biomarker for Leptomeningeal Metastasis	Lee KY, Im JH, Lin W, Gwak HS, Kim JH, Yoo BC, Kim TH, Park JB, Park HJ, Kim HJ, Kwon JW, Shin SH, Yoo H, Lee C.	Cancers (Basel)	32987772	PMC7598615	10.3390/cancers12102745
2020	Glioma-derived extracellular vesicles promote tumor progression by conveying WT1	Tsutsui T, Kawahara H, Kimura R, Dong Y, Jiapaer S, Sabit H, Zhang J, Yoshida T, Nakada M, Hanayama R.	Carcinogenesis	32463428		10.1093/carcin/bgaa052
2020	Proteomic Profiling of Extracellular Vesicles Derived from Cerebrospinal Fluid of Alzheimer's Disease Patients: A Pilot Study	Muraoka S, Jedrychowski MP, Yanamandra K, Ikezu S, Gygi SP, Ikezu T.	Cells	32854315	PMC7565882	10.3390/cells9091959
2020	CSF extracellular vesicle proteomics demonstrates altered protein homeostasis in amyotrophic lateral sclerosis	Thompson AG, Gray E, Mäger I, Thézénas ML, Charles PD, Talbot K, Fischer R, Kessler BM, Wood M, Turner MR.	Clin Proteomics	32821252	PMC7433176	10.1186/s12014-020-09294-7
2020	Serum Exosomal Proteins F9 and TSP-1 as Potential Diagnostic Biomarkers for Newly Diagnosed Epilepsy	Lin Z, Gu Y, Zhou R, Wang M, Guo Y, Chen Y, Ma J, Xiao F, Wang X, Tian X.	Front Neurosci	32848539	PMC7417627	10.3389/fnins.2020.00737
2020	Quantitative proteomic characterization of microvesicles/exosomes from the cerebrospinal fluid of patients with acute bilirubin encephalopathy	Tan N, Hu S, Hu Z, Wu Z, Wang B.	Mol Med Rep	32468033	PMC7339682	10.3892/mmr.2020.11194
2020	Hypoxic Cancer-Secreted Exosomal miR-182-5p Promotes Glioblastoma Angiogenesis by Targeting Kruppel-like Factor 2 and 4	Li J, Yuan H, Xu H, Zhao H, Xiong N.	Mol Cancer Res	32366676		10.1158/1541-7786.MCR-19-0725
2020	The Impact of Small Extracellular Vesicles on Lymphoblast Trafficking across the Blood-Cerebrospinal Fluid Barrier In Vitro	Erb U, Hikel J, Meyer S, Ishikawa H, Worst TS, Nitschke K, Nuhn P, Porubsky S, Weiss C, Schroten H, Adam R, Karremann M.	Int J Mol Sci	32752027	PMC7432056	10.3390/ijms21155491
2020	Serum Tau Proteins as Potential Biomarkers for the Assessment of Alzheimer's Disease Progression	Nam E, Lee YB, Moon C, Chang KA.	Int J Mol Sci	32679907	PMC7404390	10.3390/ijms21145007
2020	Bone marrow-derived mesenchymal stem cells improve cognitive impairment in an Alzheimer's disease model by increasing the expression of microRNA-146a in hippocampus	Nakano M, Kubota K, Kobayashi E, Chikenji TS, Saito Y, Konari N, Fujimiya M.	Sci Rep	32612165	PMC7330036	10.1038/s41598-020-67460-1
2020	Liquid biopsies for diagnosing and monitoring primary tumors of the central nervous system	Le Rhun E, Seoane J, Salzet M, Soffietti R, Weller M.	Cancer Lett	32229189		10.1016/j.canlet.2020.03.021
2020	MicroRNA-181a as novel liquid biopsy marker of central nervous system involvement in pediatric acute lymphoblastic leukemia	Egyed B, Kutszegi N, Sági JC, Gézsi A, Rzepiel A, Visnovitz T, Lőrincz P, Müller J, Zombori M, Szalai C, Erdélyi DJ, Kovács GT, Semsei ÁF.	J Transl Med	32571344	PMC7310470	10.1186/s12967-020-02415-8
2020	TDP-43 Is Elevated in Plasma Neuronal-Derived Exosomes of Patients With Alzheimer's Disease	Zhang N, Gu D, Meng M, Gordon ML.	Front Aging Neurosci	32581773	PMC7287025	10.3389/fnagi.2020.00166
2020	Quantitative Measurements of LRRK2 in Human Cerebrospinal Fluid Demonstrates Increased Levels in G2019S Patients	Mabrouk OS, Chen S, Edwards AL, Yang M, Hirst WD, Graham DL.	Front Neurosci	32523511	PMC7262382	10.3389/fnins.2020.00526
2020	Assessment of separation methods for extracellular vesicles from human and mouse brain tissues and human cerebrospinal fluids	Muraoka S, Lin W, Chen M, Hersh SW, Emili A, Xia W, Ikezu T.	Methods	32035230	PMC7667497	10.1016/j.ymeth.2020.02.002
2020	Neurogranin as a cognitive biomarker in cerebrospinal fluid and blood exosomes for Alzheimer's disease and mild cognitive impairment	Liu W, Lin H, He X, Chen L, Dai Y, Jia W, Xue X, Tao J, Chen L.	Transl Psychiatry	32350238	PMC7190828	10.1038/s41398-020-0801-2
2020	Investigating LGALS3BP/90 K glycoprotein in the cerebrospinal fluid of patients with neurological diseases	Costa J, Pronto-Laborinho A, Pinto S, Gromicho M, Bonucci S, Tranfield E, Correia C, Alexandre BM, de Carvalho M.	Sci Rep	32221402	PMC7101329	10.1038/s41598-020-62592-w
2020	Human extracellular vesicles and correlation with two clinical forms of toxoplasmosis	da Cruz AB, Maia MM, Pereira IS, Taniwaki NN, Namiyama GM, Telles JPM, Vidal JE, Spegiorin LCJF, Brandão de Mattos CC, Mattos LC, Meira-Strejevitch CDS, Pereira-Chioccola VL.	PLoS One	32126572	PMC7054008	10.1371/journal.pone.0229602
2020	Analysis and Simulation of Glioblastoma Cell Lines-Derived Extracellular Vesicles Metabolome	Čuperlović-Culf M, Khieu NH, Surendra A, Hewitt M, Charlebois C, Sandhu JK.	Metabolites	32131411	PMC7142482	10.3390/metabo10030088
2020	Method for Primary Epithelial Cell Culture from the Rat Choroid Plexus	Lallai V, Ahmed A, Fowler CD.	Bio Protoc	33654756	PMC7842687	10.21769/BioProtoc.3532
2020	Glioma-derived endothelial cells promote glioma cells migration via extracellular vesicles-mediated transfer of MYO1C	Tian Y, Wang Z, Wang Y, Yin B, Yuan J, Qiang B, Han W, Peng X.	Biochem Biophys Res Commun	32081419		10.1016/j.bbrc.2020.02.017
2020	Cryo-electron microscopy of extracellular vesicles from cerebrospinal fluid	Emelyanov A, Shtam T, Kamyshinsky R, Garaeva L, Verlov N, Miliukhina I, Kudrevatykh A, Gavrilov G, Zabrodskaya Y, Pchelina S, Konevega A.	PLoS One	31999742	PMC6991974	10.1371/journal.pone.0227949
2020	Extracellular RNAs as potential biomarkers for cancer	Happel C, Ganguly A, Tagle DA.	J Cancer Metastasis Treat	33490601	PMC7821910	10.20517/2394-4722.2020.71
2020	Measurement of the Estradiol Concentration in Cerebrospinal Fluid from Infants and Its Correlation with Serum Estradiol and Exosomal MicroRNA-126-5p	Ishii M, Senju A, Oguro A, Shimono M, Araki S, Kusuhara K, Itoh K, Tsuji M, Ishihara Y.	Biol Pharm Bull	33268717		10.1248/bpb.b20-00549
2020	Liquid Biopsy for Investigation of Cancer DNA in Esophageal Squamous Cell Carcinoma	Smith RA, Lam AK.	Methods Mol Biol	32056180		10.1007/978-1-0716-0377-2_16
2020	Potential of FTIR Spectroscopy Applied to Exosomes for Alzheimer's Disease Discrimination: A Pilot Study	Soares Martins T, Magalhães S, Rosa IM, Vogelgsang J, Wiltfang J, Delgadillo I, Catita J, da Cruz E Silva OAB, Nunes A, Henriques AG.	J Alzheimers Dis	32039849		10.3233/JAD-191034
2019	Extracellular vesicles and their role in glioblastoma	Whitehead CA, Kaye AH, Drummond KJ, Widodo SS, Mantamadiotis T, Vella LJ, Stylli SS.	Crit Rev Clin Lab Sci	31865806		10.1080/10408363.2019.1700208
2019	Proteomic analysis of cerebrospinal fluid extracellular vesicles reveals synaptic injury, inflammation, and stress response markers in HIV patients with cognitive impairment	Guha D, Lorenz DR, Misra V, Chettimada S, Morgello S, Gabuzda D.	J Neuroinflammation	31805958	PMC6896665	10.1186/s12974-019-1617-y
2019	Presence of Tat and transactivation response element in spinal fluid despite antiretroviral therapy	Henderson LJ, Johnson TP, Smith BR, Reoma LB, Santamaria UA, Bachani M, Demarino C, Barclay RA, Snow J, Sacktor N, Mcarthur J, Letendre S, Steiner J, Kashanchi F, Nath A.	AIDS	31789815		10.1097/QAD.0000000000002268
2019	miR-367 as a therapeutic target in stem-like cells from embryonal central nervous system tumors	Kaid C, Jordan D, Bueno HMS, Araujo BHS, Assoni A, Okamoto OK.	Mol Oncol	31402560	PMC6887591	10.1002/1878-0261.12562
2019	Plasma Exosomal miR-450b-5p as a Possible Biomarker and Therapeutic Target for Transient Ischaemic Attacks in Rats	Luo X, Wang W, Li D, Xu C, Liao B, Li F, Zhou X, Qin W, Liu J.	J Mol Neurosci	31368061		10.1007/s12031-019-01341-9
2019	Quantifications of CSF Apoptotic Bodies Do Not Provide Clinical Value in Multiple Sclerosis	Masvekar R, Mizrahi J, Park J, Williamson PR, Bielekova B.	Front Neurol	31849814	PMC6901963	10.3389/fneur.2019.01241
2019	Cerebrospinal Fluid-Derived Microvesicles From Sleeping Sickness Patients Alter Protein Expression in Human Astrocytes	Dozio V, Lejon V, Mumba Ngoyi D, Büscher P, Sanchez JC, Tiberti N.	Front Cell Infect Microbiol	31824868	PMC6879452	10.3389/fcimb.2019.00391
2019	Proteomic Profiling of Extracellular Vesicles Isolated From Cerebrospinal Fluid of Former National Football League Players at Risk for Chronic Traumatic Encephalopathy	Muraoka S, Jedrychowski MP, Tatebe H, DeLeo AM, Ikezu S, Tokuda T, Gygi SP, Stern RA, Ikezu T.	Front Neurosci	31649498	PMC6794346	10.3389/fnins.2019.01059
2019	A combined miRNA-piRNA signature to detect Alzheimer's disease	Jain G, Stuendl A, Rao P, Berulava T, Pena Centeno T, Kaurani L, Burkhardt S, Delalle I, Kornhuber J, Hüll M, Maier W, Peters O, Esselmann H, Schulte C, Deuschle C, Synofzik M, Wiltfang J, Mollenhauer B, Maetzler W, Schneider A, Fischer A.	Transl Psychiatry	31591382	PMC6779890	10.1038/s41398-019-0579-2
2019	Altered folate binding protein expression and folate delivery are associated with congenital hydrocephalus in the hydrocephalic Texas rat	Jimenez AR, Naz N, Miyan JA.	J Cereb Blood Flow Metab	29798726	PMC6775583	10.1177/0271678X18776226
2019	Exosomal Circular RNA as a Biomarker Platform for the Early Diagnosis of Immune-Mediated Demyelinating Disease	He J, Ren M, Li H, Yang L, Wang X, Yang Q.	Front Genet	31611906	PMC6777646	10.3389/fgene.2019.00860
2019	Cell-free microRNAs as non-invasive biomarkers in glioma: a diagnostic meta-analysis	Wang J, Che F, Zhang J.	Int J Biol Markers	30968749		10.1177/1724600819840033
2019	Exosome Determinants of Physiological Aging and Age-Related Neurodegenerative Diseases	D'Anca M, Fenoglio C, Serpente M, Arosio B, Cesari M, Scarpini EA, Galimberti D.	Front Aging Neurosci	31555123	PMC6722391	10.3389/fnagi.2019.00232
2019	The expression of cerebrospinal fluid exosomal miR-630 plays an important role in the dysfunction of endothelial cells after subarachnoid hemorrhage	Sun L, Zhang W, Li Z, Li M, Guo J, Wang H, Wang X.	Sci Rep	31395931	PMC6687820	10.1038/s41598-019-48049-9
2019	Concordance between the assessment of Aβ42, T-tau, and P-T181-tau in peripheral blood neuronal-derived exosomes and cerebrospinal fluid	Jia L, Qiu Q, Zhang H, Chu L, Du Y, Zhang J, Zhou C, Liang F, Shi S, Wang S, Qin W, Wang Q, Li F, Wang Q, Li Y, Shen L, Wei Y, Jia J.	Alzheimers Dement	31422798		10.1016/j.jalz.2019.05.002
2019	Rapid and Quantitative Analysis of Exosomes by a Chemiluminescence Immunoassay Using Superparamagnetic Iron Oxide Particles	Wang Y, Liu Z, Wang X, Dai Y, Li X, Gao S, Yu P, Lin Q, Fan Z, Ping Y, Wang D, Lin X, Zheng Z, Liu W, Tao Z.	J Biomed Nanotechnol	31219017		10.1166/jbn.2019.2809
2019	Proteomics characterization of extracellular vesicles sorted by flow cytometry reveals a disease-specific molecular cross-talk from cerebrospinal fluid and tears in multiple sclerosis	Pieragostino D, Lanuti P, Cicalini I, Cufaro MC, Ciccocioppo F, Ronci M, Simeone P, Onofrj M, van der Pol E, Fontana A, Marchisio M, Del Boccio P.	J Proteomics	31170500		10.1016/j.jprot.2019.103403
2019	Adipose-derived mesenchymal stem cell-derived exosomes markedly protected the brain against sepsis syndrome induced injury in rat	Chang CL, Chen HH, Chen KH, Chiang JY, Li YC, Lin HS, Sung PH, Yip HK.	Am J Transl Res	31396312	PMC6684905
2019	BIN1 favors the spreading of Tau via extracellular vesicles	Crotti A, Sait HR, McAvoy KM, Estrada K, Ergun A, Szak S, Marsh G, Jandreski L, Peterson M, Reynolds TL, Dalkilic-Liddle I, Cameron A, Cahir-McFarland E, Ransohoff RM.	Sci Rep	31263146	PMC6603165	10.1038/s41598-019-45676-0
2019	Identification of a potential exosomal biomarker in spinocerebellar ataxia Type 3/Machado-Joseph disease	Hou X, Gong X, Zhang L, Li T, Yuan H, Xie Y, Peng Y, Qiu R, Xia K, Tang B, Jiang H.	Epigenomics	31144508		10.2217/epi-2019-0081
2019	Sexual dimorphism in inflammasome-containing extracellular vesicles and the regulation of innate immunity in the brain of reproductive senescent females	Raval AP, Martinez CC, Mejias NH, de Rivero Vaccari JP.	Neurochem Int	30500463		10.1016/j.neuint.2018.11.018
2019	A Comprehensive Study of Vesicular and Non-Vesicular miRNAs from a Volume of Cerebrospinal Fluid Compatible with Clinical Practice	Prieto-Fernández E, Aransay AM, Royo F, González E, Lozano JJ, Santos-Zorrozua B, Macias-Camara N, González M, Garay RP, Benito J, Garcia-Orad A, Falcón-Pérez JM.	Theranostics	31367240	PMC6643433	10.7150/thno.31502
2019	Exosomal microRNA profiles from serum and cerebrospinal fluid in neurosyphilis	Chen H, Zhou Y, Wang ZY, Yan BX, Zhou WF, Wang TT, Zheng M, Man XY.	Sex Transm Infect	30926713		10.1136/sextrans-2018-053813
2019	Microvesicles from cerebrospinal fluid of patients with Alzheimer's disease display reduced concentrations of tau and APP protein	Spitzer P, Mulzer LM, Oberstein TJ, Munoz LE, Lewczuk P, Kornhuber J, Herrmann M, Maler JM.	Sci Rep	31068645	PMC6506501	10.1038/s41598-019-43607-7
2019	Dichotomy of exosomes in oral squamous cell carcinoma: Prey or play!	Shwetha HR, Smitha T.	J Oral Maxillofac Pathol	31516218	PMC6714256	10.4103/jomfp.JOMFP_198_19
2019	Isolation and Characterization of Small Extracellular Vesicles from Porcine Blood Plasma, Cerebrospinal Fluid, and Seminal Plasma	Skalnikova HK, Bohuslavova B, Turnovcova K, Juhasova J, Juhas S, Rodinova M, Vodicka P.	Proteomes	31027284	PMC6630935	10.3390/proteomes7020017
2019	WNT5A is transported via lipoprotein particles in the cerebrospinal fluid to regulate hindbrain morphogenesis	Kaiser K, Gyllborg D, Procházka J, Salašová A, Kompaníková P, Molina FL, Laguna-Goya R, Radaszkiewicz T, Harnoš J, Procházková M, Potěšil D, Barker RA, Casado ÁG, Zdráhal Z, Sedláček R, Arenas E, Villaescusa JC, Bryja V.	Nat Commun	30940800	PMC6445127	10.1038/s41467-019-09298-4
2019	Exosomes populate the cerebrospinal fluid of preterm infants with post-haemorrhagic hydrocephalus	Spaull R, McPherson B, Gialeli A, Clayton A, Uney J, Heep A, Cordero-Llana Ó.	Int J Dev Neurosci	30639393		10.1016/j.ijdevneu.2019.01.004
2019	Cerebrospinal fluid extracellular vesicles and neurofilament light protein as biomarkers of central nervous system injury in HIV-infected patients on antiretroviral therapy	Guha D, Mukerji SS, Chettimada S, Misra V, Lorenz DR, Morgello S, Gabuzda D.	AIDS	30557159	PMC6399073	10.1097/QAD.0000000000002121
2019	Small Extracellular Vesicles in Rat Serum Contain Astrocyte-Derived Protein Biomarkers of Repetitive Stress	Gómez-Molina C, Sandoval M, Henzi R, Ramírez JP, Varas-Godoy M, Luarte A, Lafourcade CA, Lopez-Verrilli A, Smalla KH, Kaehne T, Wyneken U.	Int J Neuropsychopharmacol	30535257	PMC6403096	10.1093/ijnp/pyy098
2019	Long Non-coding RNAs Associated With Neurodegeneration-Linked Genes Are Reduced in Parkinson's Disease Patients	Elkouris M, Kouroupi G, Vourvoukelis A, Papagiannakis N, Kaltezioti V, Matsas R, Stefanis L, Xilouri M, Politis PK.	Front Cell Neurosci	30853899	PMC6396023	10.3389/fncel.2019.00058
2019	Novel tau fragments in cerebrospinal fluid: relation to tangle pathology and cognitive decline in Alzheimer's disease	Cicognola C, Brinkmalm G, Wahlgren J, Portelius E, Gobom J, Cullen NC, Hansson O, Parnetti L, Constantinescu R, Wildsmith K, Chen HH, Beach TG, Lashley T, Zetterberg H, Blennow K, Höglund K.	Acta Neuropathol	30547227	PMC6514201	10.1007/s00401-018-1948-2
2019	Severe Traumatic Brain Injury Induces Early Changes in the Physical Properties and Protein Composition of Intracranial Extracellular Vesicles	Kuharić J, Grabušić K, Tokmadžić VS, Štifter S, Tulić K, Shevchuk O, Lučin P, Šustić A.	J Neurotrauma	29690821		10.1089/neu.2017.5515
2019	Identification of biomarkers for amyotrophic lateral sclerosis by comprehensive analysis of exosomal mRNAs in human cerebrospinal fluid	Otake K, Kamiguchi H, Hirozane Y.	BMC Med Genomics	30630471	PMC6329125	10.1186/s12920-019-0473-z
2019	A Pilot Study of Urinary Exosomes in Alzheimer's Disease	Sun R, Wang H, Shi Y, Gao D, Sun Z, Chen Z, Jiang H, Zhang J.	Neurodegener Dis	32375155		10.1159/000505851
2019	Flotillin is a Novel Diagnostic Blood Marker of Alzheimer's Disease	Abdullah M, Kimura N, Akatsu H, Hashizume Y, Ferdous T, Tachita T, Iida S, Zou K, Matsubara E, Michikawa M.	J Alzheimers Dis	31683489		10.3233/JAD-190908
2019	A Pilot Study of Exenatide Actions in Alzheimer's Disease	Mullins RJ, Mustapic M, Chia CW, Carlson O, Gulyani S, Tran J, Li Y, Mattson MP, Resnick S, Egan JM, Greig NH, Kapogiannis D.	Curr Alzheimer Res	31518224	PMC7476877	10.2174/1567205016666190913155950
2019	Characterization of Alzheimer's Disease Micro-RNA Profile in Exosome-Enriched CSF Samples	Riancho J, Santurtun A, Sánchez-Juan P.	Methods Mol Biol	31432424		10.1007/978-1-4939-9706-0_22
2019	Muscle-derived autologous mitochondrial transplantation: A novel strategy for treating cerebral ischemic injury	Zhang Z, Ma Z, Yan C, Pu K, Wu M, Bai J, Li Y, Wang Q.	Behav Brain Res	30213662		10.1016/j.bbr.2018.09.005
2019	Coagulation parameters following equine herpesvirus type 1 infection in horses	Wilson ME, Holz CL, Kopec AK, Dau JJ, Luyendyk JP, Soboll Hussey G.	Equine Vet J	29658149		10.1111/evj.12843
2018	UFLC-Derived CSF Extracellular Vesicle Origin and Proteome	Thompson AG, Gray E, Mager I, Fischer R, Thézénas ML, Charles PD, Talbot K, El Andaloussi S, Kessler BM, Wood M, Turner MR.	Proteomics	30411858		10.1002/pmic.201800257
2018	MicroRNA Expression Levels Are Altered in the Cerebrospinal Fluid of Patients with Young-Onset Alzheimer's Disease	McKeever PM, Schneider R, Taghdiri F, Weichert A, Multani N, Brown RA, Boxer AL, Karydas A, Miller B, Robertson J, Tartaglia MC.	Mol Neurobiol	29603092	PMC6208843	10.1007/s12035-018-1032-x
2018	Differences in Intercellular Communication During Clinical Relapse and Gadolinium-Enhanced MRI in Patients With Relapsing Remitting Multiple Sclerosis: A Study of the Composition of Extracellular Vesicles in Cerebrospinal Fluid	Geraci F, Ragonese P, Barreca MM, Aliotta E, Mazzola MA, Realmuto S, Vazzoler G, Savettieri G, Sconzo G, Salemi G.	Front Cell Neurosci	30498433	PMC6249419	10.3389/fncel.2018.00418
2018	Exosomal transfer of miR-151a enhances chemosensitivity to temozolomide in drug-resistant glioblastoma	Zeng A, Wei Z, Yan W, Yin J, Huang X, Zhou X, Li R, Shen F, Wu W, Wang X, You Y.	Cancer Lett	30102952		10.1016/j.canlet.2018.08.004
2018	Mapping of genomic EGFRvIII deletions in glioblastoma: insight into rearrangement mechanisms and biomarker development	Koga T, Li B, Figueroa JM, Ren B, Chen CC, Carter BS, Furnari FB.	Neuro Oncol	29660021	PMC6120357	10.1093/neuonc/noy058
2018	Increased L1CAM (CD171) levels are associated with glioblastoma and metastatic brain tumors	Wachowiak R, Krause M, Mayer S, Peukert N, Suttkus A, Müller WC, Lacher M, Meixensberger J, Nestler U.	Medicine (Baltimore)	30235708	PMC6160187	10.1097/MD.0000000000012396
2018	Viral antigens detectable in CSF exosomes from patients with retrovirus associated neurologic disease: functional role of exosomes	Anderson MR, Pleet ML, Enose-Akahata Y, Erickson J, Monaco MC, Akpamagbo Y, Velluci A, Tanaka Y, Azodi S, Lepene B, Jones J, Kashanchi F, Jacobson S.	Clin Transl Med	30146667	PMC6110307	10.1186/s40169-018-0204-7
2018	Circulating exosomal miRNAs as diagnostic biomarkers in Parkinson's disease	Yao YF, Qu MW, Li GC, Zhang FB, Rui HC.	Eur Rev Med Pharmacol Sci	30178852		10.26355/eurrev_201808_15727
2018	Exosome-associated miRNA profile as a prognostic tool for therapy response monitoring in multiple sclerosis patients	Manna I, Iaccino E, Dattilo V, Barone S, Vecchio E, Mimmi S, Filippelli E, Demonte G, Polidoro S, Granata A, Scannapieco S, Quinto I, Valentino P, Quattrone A.	FASEB J	29505299		10.1096/fj.201701533R
2018	Downregulation of exosomal miR-204-5p and miR-632 as a biomarker for FTD: a GENFI study	Schneider R, McKeever P, Kim T, Graff C, van Swieten JC, Karydas A, Boxer A, Rosen H, Miller BL, Laforce R Jr, Galimberti D, Masellis M, Borroni B, Zhang Z, Zinman L, Rohrer JD, Tartaglia MC, Robertson J; Genetic FTD Initiative (GENFI).	J Neurol Neurosurg Psychiatry	29434051	PMC6045452	10.1136/jnnp-2017-317492
2018	Distinct expression of the neurotoxic microRNA family let-7 in the cerebrospinal fluid of patients with Alzheimer's disease	Derkow K, Rössling R, Schipke C, Krüger C, Bauer J, Fähling M, Stroux A, Schott E, Ruprecht K, Peters O, Lehnardt S.	PLoS One	30011310	PMC6047809	10.1371/journal.pone.0200602
2018	Transcriptome reprogramming by cancer exosomes: identification of novel molecular targets in matrix and immune modulation	Qadir F, Aziz MA, Sari CP, Ma H, Dai H, Wang X, Raithatha D, Da Silva LGL, Hussain M, Poorkasreiy SP, Hutchison IL, Waseem A, Teh MT.	Mol Cancer	30008265	PMC6047127	10.1186/s12943-018-0846-5
2018	Correction to: Protein Biomarkers and Neuroproteomics Characterization of Microvesicles/Exosomes from Human Cerebrospinal Fluid Following Traumatic Brain Injury	Manek R, Moghieb A, Yang Z, Kumar D, Kobeissy F, Sarkis GA, Raghavan V, Wang KKW.	Mol Neurobiol	29344927		10.1007/s12035-018-0909-z
2018	Protein Biomarkers and Neuroproteomics Characterization of Microvesicles/Exosomes from Human Cerebrospinal Fluid Following Traumatic Brain Injury	Manek R, Moghieb A, Yang Z, Kumar D, Kobessiy F, Sarkis GA, Raghavan V, Wang KKW.	Mol Neurobiol	29188495	PMC6359938	10.1007/s12035-017-0821-y
2018	Rapid Detection and Trapping of Extracellular Vesicles by Electrokinetic Concentration for Liquid Biopsy on Chip	Cheung LS, Sahloul S, Orozaliev A, Song YA.	Micromachines (Basel)	30424239	PMC6187315	10.3390/mi9060306
2018	Exosome isolation from distinct biofluids using precipitation and column-based approaches	Soares Martins T, Catita J, Martins Rosa I, A B da Cruz E Silva O, Henriques AG.	PLoS One	29889903	PMC5995457	10.1371/journal.pone.0198820
2018	Multiple sclerosis: Serum-derived exosomes express myelin proteins	Galazka G, Mycko MP, Selmaj I, Raine CS, Selmaj KW.	Mult Scler	28273783		10.1177/1352458517696597
2018	Detection of Aggregation-Competent Tau in Neuron-Derived Extracellular Vesicles	Guix FX, Corbett GT, Cha DJ, Mustapic M, Liu W, Mengel D, Chen Z, Aikawa E, Young-Pearse T, Kapogiannis D, Selkoe DJ, Walsh DM.	Int J Mol Sci	29495441	PMC5877524	10.3390/ijms19030663
2018	Enhanced release of acid sphingomyelinase-enriched exosomes generates a lipidomics signature in CSF of Multiple Sclerosis patients	Pieragostino D, Cicalini I, Lanuti P, Ercolino E, di Ioia M, Zucchelli M, Zappacosta R, Miscia S, Marchisio M, Sacchetta P, Onofrj M, Del Boccio P.	Sci Rep	29449691	PMC5814401	10.1038/s41598-018-21497-5
2018	Differential Protein Profiling of Cerebrospinal Fluid in Piglets with Severe Meningoencephalitis Caused by Streptococcus suis Type 2 Compared to Controls	Liu H, Jia L, Guo W, Sun Y, Zhu R, Li S, Qu G, Jiang H, Wang J, Gu J, Sun C, Feng X, Han W, Lei L.	Front Cell Infect Microbiol	29479521	PMC5811643	10.3389/fcimb.2018.00035
2018	Cytokines Stimulate the Release of Microvesicles from Myeloid Cells Independently from the P2X7 Receptor/Acid Sphingomyelinase Pathway	Colombo F, Bastoni M, Nigro A, Podini P, Finardi A, Casella G, Ramesh M, Farina C, Verderio C, Furlan R.	Front Immunol	29467770	PMC5808348	10.3389/fimmu.2018.00204
2018	Plasma Exosomal miRNA-122-5p and miR-300-3p as Potential Markers for Transient Ischaemic Attack in Rats	Li DB, Liu JL, Wang W, Luo XM, Zhou X, Li JP, Cao XL, Long XH, Chen JG, Qin C.	Front Aging Neurosci	29467645	PMC5808157	10.3389/fnagi.2018.00024
2018	The role of exosomes derived from cerebrospinal fluid of spinal cord injury in neuron proliferation in vitro	Kong FL, Wang XP, Li YN, Wang HX.	Artif Cells Nanomed Biotechnol	28346015		10.1080/21691401.2017.1304408
2018	The Aging Process Alters IL-1β and CD63 Levels Differently in Extracellular Vesicles Obtained from the Plasma and Cerebrospinal Fluid	Gomes de Andrade G, Reck Cechinel L, Bertoldi K, Galvão F, Valdeci Worm P, Rodrigues Siqueira I.	Neuroimmunomodulation	30021215		10.1159/000488943
2018	Autophagy inhibition promotes SNCA/alpha-synuclein release and transfer via extracellular vesicles with a hybrid autophagosome-exosome-like phenotype	Minakaki G, Menges S, Kittel A, Emmanouilidou E, Schaeffner I, Barkovits K, Bergmann A, Rockenstein E, Adame A, Marxreiter F, Mollenhauer B, Galasko D, Buzás EI, Schlötzer-Schrehardt U, Marcus K, Xiang W, Lie DC, Vekrellis K, Masliah E, Winkler J, Klucken J.	Autophagy	29198173	PMC5846507	10.1080/15548627.2017.1395992
2017	Inhibition of P2X7 receptors improves outcomes after traumatic brain injury in rats	Liu X, Zhao Z, Ji R, Zhu J, Sui QQ, Knight GE, Burnstock G, He C, Yuan H, Xiang Z.	Purinergic Signal	28823092	PMC5714842	10.1007/s11302-017-9579-y
2017	Coding and noncoding landscape of extracellular RNA released by human glioma stem cells	Wei Z, Batagov AO, Schinelli S, Wang J, Wang Y, El Fatimy R, Rabinovsky R, Balaj L, Chen CC, Hochberg F, Carter B, Breakefield XO, Krichevsky AM.	Nat Commun	29074968	PMC5658400	10.1038/s41467-017-01196-x
2017	Detection of wild-type EGFR amplification and EGFRvIII mutation in CSF-derived extracellular vesicles of glioblastoma patients	Figueroa JM, Skog J, Akers J, Li H, Komotar R, Jensen R, Ringel F, Yang I, Kalkanis S, Thompson R, LoGuidice L, Berghoff E, Parsa A, Liau L, Curry W, Cahill D, Bettegowda C, Lang FF, Chiocca EA, Henson J, Kim R, Breakefield X, Chen C, Messer K, Hochberg F, Carter BS.	Neuro Oncol	28453784	PMC5737576	10.1093/neuonc/nox085
2017	A cerebrospinal fluid microRNA signature as biomarker for glioblastoma	Akers JC, Hua W, Li H, Ramakrishnan V, Yang Z, Quan K, Zhu W, Li J, Figueroa J, Hirshman BR, Miller B, Piccioni D, Ringel F, Komotar R, Messer K, Galasko DR, Hochberg F, Mao Y, Carter BS, Chen CC.	Oncotarget	28978155	PMC5620295	10.18632/oncotarget.18332
2017	Transmission of α-synuclein-containing erythrocyte-derived extracellular vesicles across the blood-brain barrier via adsorptive mediated transcytosis: another mechanism for initiation and progression of Parkinson's disease?	Matsumoto J, Stewart T, Sheng L, Li N, Bullock K, Song N, Shi M, Banks WA, Zhang J.	Acta Neuropathol Commun	28903781	PMC5598000	10.1186/s40478-017-0470-4
2017	Cerebrospinal fluid extracellular vesicle enrichment for protein biomarker discovery in neurological disease; multiple sclerosis	Welton JL, Loveless S, Stone T, von Ruhland C, Robertson NP, Clayton A.	J Extracell Vesicles	28959386	PMC5614217	10.1080/20013078.2017.1369805
2017	Hypothalamic stem cells control ageing speed partly through exosomal miRNAs	Zhang Y, Kim MS, Jia B, Yan J, Zuniga-Hertz JP, Han C, Cai D.	Nature	28746310	PMC5999038	10.1038/nature23282
2017	Quantitative Proteomics of Cerebrospinal Fluid in Paediatric Pneumococcal Meningitis	Gómez-Baena G, Bennett RJ, Martínez-Rodríguez C, Wnęk M, Laing G, Hickey G, McLean L, Beynon RJ, Carrol ED.	Sci Rep	28765563	PMC5539295	10.1038/s41598-017-07127-6
2017	Interleukin-13 conjugated quantum dots for identification of glioma initiating cells and their extracellular vesicles	Madhankumar AB, Mrowczynski OD, Patel SR, Weston CL, Zacharia BE, Glantz MJ, Siedlecki CA, Xu LC, Connor JR.	Acta Biomater	28583903		10.1016/j.actbio.2017.06.002
2017	Role of TIM-4 in exosome-dependent entry of HIV-1 into human immune cells	Sims B, Farrow AL, Williams SD, Bansal A, Krendelchtchikov A, Gu L, Matthews QL.	Int J Nanomedicine	28740388	PMC5505621	10.2147/IJN.S132762
2017	Analysis of extracellular RNA in cerebrospinal fluid	Saugstad JA, Lusardi TA, Van Keuren-Jensen KR, Phillips JI, Lind B, Harrington CA, McFarland TJ, Courtright AL, Reiman RA, Yeri AS, Kalani MYS, Adelson PD, Arango J, Nolan JP, Duggan E, Messer K, Akers JC, Galasko DR, Quinn JF, Carter BS, Hochberg FH.	J Extracell Vesicles	28717417	PMC5505019	10.1080/20013078.2017.1317577
2017	Microvesicles shed from microglia activated by the P2X7-p38 pathway are involved in neuropathic pain induced by spinal nerve ligation in rats	Li J, Li X, Jiang X, Yang M, Yang R, Burnstock G, Xiang Z, Yuan H.	Purinergic Signal	27683228	PMC5334197	10.1007/s11302-016-9537-0
2017	Differential Expression and Significance of Circulating microRNAs in Cerebrospinal Fluid of Acute Encephalitis Patients Infected with Japanese Encephalitis Virus	Goswami S, Banerjee A, Kumari B, Bandopadhyay B, Bhattacharya N, Basu N, Vrati S, Banerjee A.	Mol Neurobiol	26860411		10.1007/s12035-016-9764-y
2017	The release and trans-synaptic transmission of Tau via exosomes	Wang Y, Balaji V, Kaniyappan S, Krüger L, Irsen S, Tepper K, Chandupatla R, Maetzler W, Schneider A, Mandelkow E, Mandelkow EM.	Mol Neurodegener	28086931	PMC5237256	10.1186/s13024-016-0143-y
2017	DNA sequences within glioma-derived extracellular vesicles can cross the intact blood-brain barrier and be detected in peripheral blood of patients	García-Romero N, Carrión-Navarro J, Esteban-Rubio S, Lázaro-Ibáñez E, Peris-Celda M, Alonso MM, Guzmán-De-Villoria J, Fernández-Carballal C, de Mendivil AO, García-Duque S, Escobedo-Lucea C, Prat-Acín R, Belda-Iniesta C, Ayuso-Sacido A.	Oncotarget	27902458	PMC5352065	10.18632/oncotarget.13635
2017	Two distinct extracellular RNA signatures released by a single cell type identified by microarray and next-generation sequencing	Lässer C, Shelke GV, Yeri A, Kim DK, Crescitelli R, Raimondo S, Sjöstrand M, Gho YS, Van Keuren Jensen K, Lötvall J.	RNA Biol	27791479	PMC5270547	10.1080/15476286.2016.1249092
2017	MicroRNA Profile in Patients with Alzheimer's Disease: Analysis of miR-9-5p and miR-598 in Raw and Exosome Enriched Cerebrospinal Fluid Samples	Riancho J, Vázquez-Higuera JL, Pozueta A, Lage C, Kazimierczak M, Bravo M, Calero M, Gonalezález A, Rodríguez E, Lleó A, Sánchez-Juan P.	J Alzheimers Dis	28269782		10.3233/JAD-161179
2017	Isolation of Exosomes and Microvesicles from Cell Culture Systems to Study Prion Transmission	Leblanc P, Arellano-Anaya ZE, Bernard E, Gallay L, Provansal M, Lehmann S, Schaeffer L, Raposo G, Vilette D.	Methods Mol Biol	27943213		10.1007/978-1-4939-6728-5_11
2017	Next-generation sequencing-based small RNA profiling of cerebrospinal fluid exosomes	Yagi Y, Ohkubo T, Kawaji H, Machida A, Miyata H, Goda S, Roy S, Hayashizaki Y, Suzuki H, Yokota T.	Neurosci Lett	27780738		10.1016/j.neulet.2016.10.042
2016	The International Society for Extracellular Vesicles launches the first massive open online course on extracellular vesicles	Lässer C, Théry C, Buzás EI, Mathivanan S, Zhao W, Gho YS, Lötvall J.	J Extracell Vesicles	27989272	PMC5165052	10.3402/jev.v5.34299
2016	Digital Detection of Exosomes by Interferometric Imaging	Daaboul GG, Gagni P, Benussi L, Bettotti P, Ciani M, Cretich M, Freedman DS, Ghidoni R, Ozkumur AY, Piotto C, Prosperi D, Santini B, Ünlü MS, Chiari M.	Sci Rep	27853258	PMC5112555	10.1038/srep37246
2016	Exosomal proteome analysis of cerebrospinal fluid detects biosignatures of neuromyelitis optica and multiple sclerosis	Lee J, McKinney KQ, Pavlopoulos AJ, Han MH, Kim SH, Kim HJ, Hwang S.	Clin Chim Acta	27609124		10.1016/j.cca.2016.09.001
2016	CNS tau efflux via exosomes is likely increased in Parkinson's disease but not in Alzheimer's disease	Shi M, Kovac A, Korff A, Cook TJ, Ginghina C, Bullock KM, Yang L, Stewart T, Zheng D, Aro P, Atik A, Kerr KF, Zabetian CP, Peskind ER, Hu SC, Quinn JF, Galasko DR, Montine TJ, Banks WA, Zhang J.	Alzheimers Dement	27234211	PMC5107127	10.1016/j.jalz.2016.04.003
2016	Optimizing preservation of extracellular vesicular miRNAs derived from clinical cerebrospinal fluid	Akers JC, Ramakrishnan V, Yang I, Hua W, Mao Y, Carter BS, Chen CC.	Cancer Biomark	27062568	PMC4992418	10.3233/CBM-160609
2016	Induction of α-synuclein aggregate formation by CSF exosomes from patients with Parkinson's disease and dementia with Lewy bodies	Stuendl A, Kunadt M, Kruse N, Bartels C, Moebius W, Danzer KM, Mollenhauer B, Schneider A.	Brain	26647156	PMC4805087	10.1093/brain/awv346
2016	[Investigation into the identities of circulating exosomes]	Yoshioka Y, Ochiya T.	Rinsho Ketsueki	27725583		10.11406/rinketsu.57.1874
2015	Emerging Role of the Cerebrospinal Fluid - Neuronal Interface in Neuropathology	Ochoa V, Loeffler AJ, Fowler CD.	Neuro	28702514	PMC5502773	10.17140/NOJ-2-118
2015	Altered microRNA profiles in cerebrospinal fluid exosome in Parkinson disease and Alzheimer disease	Gui Y, Liu H, Zhang L, Lv W, Hu X.	Oncotarget	26497684	PMC4741914	10.18632/oncotarget.6158
2015	An optimized procedure for exosome isolation and analysis using serum samples: Application to cancer biomarker discovery	Li M, Rai AJ, DeCastro GJ, Zeringer E, Barta T, Magdaleno S, Setterquist R, Vlassov AV.	Methods	25814440		10.1016/j.ymeth.2015.03.009
2015	Exosomal levels of miRNA-21 from cerebrospinal fluids associated with poor prognosis and tumor recurrence of glioma patients	Shi R, Wang PY, Li XY, Chen JX, Li Y, Zhang XZ, Zhang CG, Jiang T, Li WB, Ding W, Cheng SJ.	Oncotarget	26284486	PMC4694967	10.18632/oncotarget.4699
2015	Exposure to ALS-FTD-CSF generates TDP-43 aggregates in glioblastoma cells through exosomes and TNTs-like structure	Ding X, Ma M, Teng J, Teng RK, Zhou S, Yin J, Fonkem E, Huang JH, Wu E, Wang X.	Oncotarget	26172304	PMC4695178	10.18632/oncotarget.4680
2015	The JCPYV DNA load inversely correlates with the viral microrna expression in blood and cerebrospinal fluid of patients at risk of PML	Rocca A, Martelli F, Delbue S, Ferrante P, Bartolozzi D, Azzi A, Giannecchini S.	J Clin Virol	26305810		10.1016/j.jcv.2015.06.104
2015	Cerebrospinal Fluid Particles in Alzheimer Disease and Parkinson Disease	Yang Y, Keene CD, Peskind ER, Galasko DR, Hu SC, Cudaback E, Wilson AM, Li G, Yu CE, Montine KS, Zhang J, Baird GS, Hyman BT, Montine TJ.	J Neuropathol Exp Neurol	26083568	PMC4471879	10.1097/NEN.0000000000000207
2015	mTor mediates tau localization and secretion: Implication for Alzheimer's disease	Tang Z, Ioja E, Bereczki E, Hultenby K, Li C, Guan Z, Winblad B, Pei JJ.	Biochim Biophys Acta	25791428		10.1016/j.bbamcr.2015.03.003
2015	miRNA contents of cerebrospinal fluid extracellular vesicles in glioblastoma patients	Akers JC, Ramakrishnan V, Kim R, Phillips S, Kaimal V, Mao Y, Hua W, Yang I, Fu CC, Nolan J, Nakano I, Yang Y, Beaulieu M, Carter BS, Chen CC.	J Neurooncol	25903655	PMC4459648	10.1007/s11060-015-1784-3
2015	Liquid biopsies in patients with diffuse glioma	Best MG, Sol N, Zijl S, Reijneveld JC, Wesseling P, Wurdinger T.	Acta Neuropathol	25720744	PMC4436687	10.1007/s00401-015-1399-y
2015	A potential function for neuronal exosomes: sequestering intracerebral amyloid-β peptide	Yuyama K, Sun H, Usuki S, Sakai S, Hanamatsu H, Mioka T, Kimura N, Okada M, Tahara H, Furukawa J, Fujitani N, Shinohara Y, Igarashi Y.	FEBS Lett	25436414		10.1016/j.febslet.2014.11.027
2014	Myeloid microvesicles in cerebrospinal fluid are associated with myelin damage and neuronal loss in mild cognitive impairment and Alzheimer disease	Agosta F, Dalla Libera D, Spinelli EG, Finardi A, Canu E, Bergami A, Bocchio Chiavetto L, Baronio M, Comi G, Martino G, Matteoli M, Magnani G, Verderio C, Furlan R.	Ann Neurol	25087695		10.1002/ana.24235
2014	Cerebrospinal fluid extracellular vesicles undergo age dependent declines and contain known and novel non-coding RNAs	Tietje A, Maron KN, Wei Y, Feliciano DM.	PLoS One	25420022	PMC4242609	10.1371/journal.pone.0113116
2014	Plasma exosomal α-synuclein is likely CNS-derived and increased in Parkinson's disease	Shi M, Liu C, Cook TJ, Bullock KM, Zhao Y, Ginghina C, Li Y, Aro P, Dator R, He C, Hipp MJ, Zabetian CP, Peskind ER, Hu SC, Quinn JF, Galasko DR, Banks WA, Zhang J.	Acta Neuropathol	24997849	PMC4201967	10.1007/s00401-014-1314-y
2014	Extracellular vesicles as modulators of cell-to-cell communication in the healthy and diseased brain	Pegtel DM, Peferoen L, Amor S.	Philos Trans R Soc Lond B Biol Sci	25135977	PMC4142037	10.1098/rstb.2013.0516
2014	Limited role of free TDP-43 as a diagnostic tool in neurodegenerative diseases	Feneberg E, Steinacker P, Lehnert S, Schneider A, Walther P, Thal DR, Linsenmeier M, Ludolph AC, Otto M.	Amyotroph Lateral Scler Frontotemporal Degener	24834468		10.3109/21678421.2014.905606
2014	Glioblastoma microvesicles promote endothelial cell proliferation through Akt/beta-catenin pathway	Liu S, Sun J, Lan Q.	Int J Clin Exp Pathol	25197356	PMC4152046
2014	Proteomic analysis of cerebrospinal fluid extracellular vesicles: a comprehensive dataset	Chiasserini D, van Weering JR, Piersma SR, Pham TV, Malekzadeh A, Teunissen CE, de Wit H, Jiménez CR.	J Proteomics	24769233		10.1016/j.jprot.2014.04.028
2014	Profiles of extracellular miRNA in cerebrospinal fluid and serum from patients with Alzheimer's and Parkinson's diseases correlate with disease status and features of pathology	Burgos K, Malenica I, Metpally R, Courtright A, Rakela B, Beach T, Shill H, Adler C, Sabbagh M, Villa S, Tembe W, Craig D, Van Keuren-Jensen K.	PLoS One	24797360	PMC4010405	10.1371/journal.pone.0094839
2014	Psychiatric disturbances regulate the innate immune system in CSF of conscious mice	Onaivi ES, Schanz N, Lin ZC.	Transl Psychiatry	24594778	PMC3966044	10.1038/tp.2014.5
2014	Embryonic cerebrospinal fluid nanovesicles carry evolutionarily conserved molecules and promote neural stem cell amplification	Feliciano DM, Zhang S, Nasrallah CM, Lisgo SN, Bordey A.	PLoS One	24533152	PMC3923048	10.1371/journal.pone.0088810
2014	Tissue-specific gene silencing monitored in circulating RNA	Sehgal A, Chen Q, Gibbings D, Sah DW, Bumcrot D.	RNA	24355758	PMC3895267	10.1261/rna.042507.113
2014	Autophagy modulates SNCA/α-synuclein release, thereby generating a hostile microenvironment	Poehler AM, Xiang W, Spitzer P, May VE, Meixner H, Rockenstein E, Chutna O, Outeiro TF, Winkler J, Masliah E, Klucken J.	Autophagy	25484190	PMC4502760	10.4161/auto.36436
2013	Exosomes neutralize synaptic-plasticity-disrupting activity of Aβ assemblies in vivo	An K, Klyubin I, Kim Y, Jung JH, Mably AJ, O'Dowd ST, Lynch T, Kanmert D, Lemere CA, Finan GM, Park JW, Kim TW, Walsh DM, Rowan MJ, Kim JH.	Mol Brain	24284042	PMC4222117	10.1186/1756-6606-6-47
2013	MiR-21 in the extracellular vesicles (EVs) of cerebrospinal fluid (CSF): a platform for glioblastoma biomarker development	Akers JC, Ramakrishnan V, Kim R, Skog J, Nakano I, Pingle S, Kalinina J, Hua W, Kesari S, Mao Y, Breakefield XO, Hochberg FH, Van Meir EG, Carter BS, Chen CC.	PLoS One	24205116	PMC3804457	10.1371/journal.pone.0078115
2013	BEAMing and Droplet Digital PCR Analysis of Mutant IDH1 mRNA in Glioma Patient Serum and Cerebrospinal Fluid Extracellular Vesicles	Chen WW, Balaj L, Liau LM, Samuels ML, Kotsopoulos SK, Maguire CA, Loguidice L, Soto H, Garrett M, Zhu LD, Sivaraman S, Chen C, Wong ET, Carter BS, Hochberg FH, Breakefield XO, Skog J.	Mol Ther Nucleic Acids	23881452	PMC3732870	10.1038/mtna.2013.28
2013	The glycolytic enzyme aldolase C is up-regulated in rat forebrain microsomes and in the cerebrospinal fluid after repetitive fluoxetine treatment	Sandoval M, Luarte A, Herrera-Molina R, Varas-Godoy M, Santibáñez M, Rubio FJ, Smit AB, Gundelfinger ED, Li KW, Smalla KH, Wyneken U.	Brain Res	23688545		10.1016/j.brainres.2013.04.049
2013	Signaling pathways in exosomes biogenesis, secretion and fate	Urbanelli L, Magini A, Buratta S, Brozzi A, Sagini K, Polchi A, Tancini B, Emiliani C.	Genes (Basel)	24705158	PMC3899971	10.3390/genes4020152
2013	Choroid plexus transcytosis and exosome shuttling deliver folate into brain parenchyma	Grapp M, Wrede A, Schweizer M, Hüwel S, Galla HJ, Snaidero N, Simons M, Bückers J, Low PS, Urlaub H, Gärtner J, Steinfeld R.	Nat Commun	23828504		10.1038/ncomms3123
2012	Myeloid microvesicles are a marker and therapeutic target for neuroinflammation	Verderio C, Muzio L, Turola E, Bergami A, Novellino L, Ruffini F, Riganti L, Corradini I, Francolini M, Garzetti L, Maiorino C, Servida F, Vercelli A, Rocca M, Dalla Libera D, Martinelli V, Comi G, Martino G, Matteoli M, Furlan R.	Ann Neurol	23109155		10.1002/ana.23627
2012	Oncogenic extracellular vesicles in brain tumor progression	D'Asti E, Garnier D, Lee TH, Montermini L, Meehan B, Rak J.	Front Physiol	22934045	PMC3429065	10.3389/fphys.2012.00294
2012	Impact of biofluid viscosity on size and sedimentation efficiency of the isolated microvesicles	Momen-Heravi F, Balaj L, Alian S, Trachtenberg AJ, Hochberg FH, Skog J, Kuo WP.	Front Physiol	22661955	PMC3362089	10.3389/fphys.2012.00162
2012	Microvesicles: novel biomarkers for neurological disorders	Colombo E, Borgiani B, Verderio C, Furlan R.	Front Physiol	22479250	PMC3315111	10.3389/fphys.2012.00063
2012	Exosome-associated tau is secreted in tauopathy models and is selectively phosphorylated in cerebrospinal fluid in early Alzheimer disease	Saman S, Kim W, Raya M, Visnick Y, Miro S, Saman S, Jackson B, McKee AC, Alvarez VE, Lee NC, Hall GF.	J Biol Chem	22057275	PMC3281682	10.1074/jbc.M111.277061
2012	Identification and proteomic profiling of exosomes in human cerebrospinal fluid	Street JM, Barran PE, Mackay CL, Weidt S, Balmforth C, Walsh TS, Chalmers RT, Webb DJ, Dear JW.	J Transl Med	22221959	PMC3275480	10.1186/1479-5876-10-5
2012	Cryptococcus neoformans-derived microvesicles enhance the pathogenesis of fungal brain infection	Huang SH, Wu CH, Chang YC, Kwon-Chung KJ, Brown RJ, Jong A.	PLoS One	23144903	PMC3492498	10.1371/journal.pone.0048570
2011	The AAA-ATPase VPS4 regulates extracellular secretion and lysosomal targeting of α-synuclein	Hasegawa T, Konno M, Baba T, Sugeno N, Kikuchi A, Kobayashi M, Miura E, Tanaka N, Tamai K, Furukawa K, Arai H, Mori F, Wakabayashi K, Aoki M, Itoyama Y, Takeda A.	PLoS One	22216284	PMC3245276	10.1371/journal.pone.0029460
2010	[Investigation of exosomes secreted by different normal and malignant cells in vitro and in vivo]	Filatov MV, Landa SB, Pantina RA, Garmaĭ IuP.	Klin Lab Diagn	21395053
2010	Isolated microvesicles from peripheral blood and body fluids as observed by scanning electron microscope	Mrvar-Brecko A, Sustar V, Jansa V, Stukelj R, Jansa R, Mujagić E, Kruljc P, Iglic A, Hägerstrand H, Kralj-Iglic V.	Blood Cells Mol Dis	20199878		10.1016/j.bcmd.2010.02.003
2009	The morphology and biochemistry of nanostructures provide evidence for synthesis and signaling functions in human cerebrospinal fluid	Harrington MG, Fonteh AN, Oborina E, Liao P, Cowan RP, McComb G, Chavez JN, Rush J, Biringer RG, Hühmer AF.	Cerebrospinal Fluid Res	19735572	PMC2746175	10.1186/1743-8454-6-10
2008	The particles of the embryonic cerebrospinal fluid: how could they influence brain development?	Bachy I, Kozyraki R, Wassef M.	Brain Res Bull	18331886		10.1016/j.brainresbull.2007.10.010
2007	A comparative proteomic analysis of human and rat embryonic cerebrospinal fluid	Zappaterra MD, Lisgo SN, Lindsay S, Gygi SP, Walsh CA, Ballif BA.	J Proteome Res	17696520		10.1021/pr070247w

## Sheet: STable 2. Collection Separation
Supplemental Table 2. CSF Collection & EV Separation/Concentration
Sample Information		CSF Collection										EV Separation/Concentration			Post-Processing Characterization				Publication Information
Species	Study Objective / Disease State	Site	Collection Volume	Clinical Assessment	Exclusion Criteria	Additives	Tubes	Centrifugation	Aliquoted	Storage	Other Collection Notes	Pre-processing	CSF Volume	Separation / Concentration Method	EV Size & Number	Protein Cargo	RNA Cargo	Other	PMID	Publication Date	EV-TRACK ID
Human	Tetraspanin positive EV distribution in biofluids	LP	8 mL				Low protein absorption tube (PROTEOSAVE SS 15 mL)	4000 g, 10 min at 4C	0.5 mL aliquots	Collected on ice; long term -80C	Collected between 1pm-2pm; Uniever 22 G traumatic pencil point needle; L3/4 or L5/6; PMID: 26081315	Precleared: 2000 g, 10 min; 20000 g, 60 min all at 4c		EVs not isolated	Total CSF: SP-IRIS (CD63, CD81, CD9)	Total CSF: SP-IRIS (CD63, CD81, CD9), ELISA (CD63, CD81, CD9),			36037746	August 2022
Human	Child medulloblastoma	Extraventricular drainage						3000 g, 10 min	Aliquoted	-80C	Sterile extraventricular drainage catheter		50 mL	dUC (PMID: 31018934)	DLS	Proteomics (MS/MS)			36005596	August 2022
Human	Glioma	Subarachnoid space, cistern	30-50 mL							CSF collected at 4C		Precleared: 3500 g, 10 min; 2x 4500 g, 10 min; 10000 g, 30 min		dUC (2x 100000 g, 60 min, PBS wash)	EM, NTA	IB (CD63, GAPDH)	Small RNA sequencing		35598381	August 2022
Human	Glioma	Shunt								Liquid nitrogen		Precleared: 2000 g, 30 min; 12000 g, 45 min; 0.22 µm filter		dUC + UF (2x 100000 g, 60 min, PBS wash)			miRNA RT-qPCR		35411604	August 2022
Human	Amyotrophic lateral sclerosis	Purchased (Precision Med Inc)					LoBind tubes (Eppendorf)					Precleared: 2000 g, 5 min at 4C; 10000 g, 20 min at 4C	380 µL	ExoIntact + UF (100 kDa filter)		Proximity extension assay (Cardiovascular III panel)			35567903	July 2022
Human	PD	LP			Erythrocyte counts > 50/mm3		Polypropylene tubes	2000 g, 10 min at room temp	Aliquoted	-80C within 30 min of collection	Collected between 9am-12pm	Thawed on ice, Precleared: 300 g, 10 min; 2000 g, 10 min; 10000 g, 30 min all at 4c; 0.22 µm filtered	In vivo: pooled by disease state; Sample characterization: individual	dUC + UF (100000 g, 4 hours at 4c, PBS wash, 30 kDa cutoff, resuspended in 1 mL (pools) or 100 μL PBS)	EM, Bead-based FC (CD9, IgG1), NTA	ELISA (α-synuclein), Bead-based FC (CD9, IgG1), IB (L1CAM, CD11b, GFAP, TSG101, Calnexin)		Functional assay (mouse brain α-synuclein aggregation, cell death and glial phagocytic clearance, mouse behavior)	35881523	July 2022
Human	Glioma	Surgical or shunt										Precleared: 2000 g, 30 min; 12000 g, 45 min		dUC (2x 110000 g, 70 min at 4 c, PBS wash)			RNA sequencing, Small RNA sequencing		35501306	May 2022
Human	Traumatic brain injury	Ventriculostomy					Low-protein binding polypropylene tubes			-80C	CSF pooled		5 mL	SEC (Sepharose CL-6B)	AFM, CryoEM, NTA, RPS	IB (CD9, CD81, Albumin), Slot blot (CD9, CD81)			35740275	May 2022
Human	AD	LP	5 mL serial syringes, mixed	First 2-5 mL tested: cell counts, glucose, total protein levels			Polypropylene tubes		0.5 mL aliquots	Snap frozen dry ice; long term -80C	Morning under fasting; lateral decubitus position; 24 G Sprotte spinal needle		500 µL - 5 mL	1) UF (100 kDa cuttoff); 2) UF (30 kDa cuttoff) + SEC (qEV 35 nm)	1) FC (pool CD9, CD63, CD81); 2) EM, RPS	1) FC (pool CD9, CD63, CD81); 2) IB (CD9, CD63, CD81, Flot, TSG101, AnnV, SYP, NCAM1, GLAST, CD11b, TMEM119, APOA1, APOE, Albumin)	2) TaqMan miRNA RT-qPCR		35573689	April 2022	EV220405
Human	PD	LP					Polypropylene tubes	1500 g, 12 min	Aliquoted	-80C		Precleared: 2000 g, 20min; 7500 g, 8 min		ExoQuick-TC	Bead-based FC (CD63)	Bead-based FC (CD63)	miRNA SYBR Green RT-qPCR, TaqMan miRNA RT-qPCR,		35432916	April 2022
Human	Autoimmune Encephalitis / Herpes Simplex Encephalitis	LP										Precleared: 3000 g, 15 min; 10000 g, 30 min		Sucrose density gradient (0.32 M) dUC (100000 g, 1 hour, resuspended in assay buffer)	EM, NTA	IB (CD63, CD9, cytochrome C, NR2B, GABAβ1R, GluR1, TSG101)	TaqMan miRNA RT-qPCR		35083659	April 2022
Human	Pediatric hydocephalus	Hydrocephalus: Lateral ventricle; Control: LP								-80C		Thawed on ice, Precleared: 2500 g, 10 min; 17000 g, 15 min	1 mL	dUC (200000 g, 70 min, resuspended in SDS or 100 μL PBS + 0.1% formalin)	FC (AQP4, GFAP)	FC (AQP4, GFAP), IB (AQP4, GFAP, TTR)			35346374	March 2022
Rhesus monkeys	Gestational cocaine exposure	Cisterna magna puncture (2 mL / monkey)	2 mL				Vacutainer tubes	3000 rpm, 30 min at 4C	Aliquoted	CSF collected on ice; long term -30c	Collected morning; 25 G, 1.5 in. needle	Precleared: 3000 g, 15 min		Exoquick-TC	ImmunoEM (CD63, CD9 CD81), NTA	ImmunoEM (CD63, CD9 CD81), Proteomics (LC-MS/MS)			35454099	March 2022
Human	SEC procotol development	Intracranial pressure catheters	Serial collections (every 24 hours for 3 days post injury)				Low protein binding tubes		Aliquoted	-80C	Pool of 3 severe traumatic brain injury patients		2.8 mL	SEC (Sepharose CL-6B; Sephacryl S-400 HR; Superose 6 Prep Grade; Izon qEV10/70nm)	EM, RPS, Zeta Potential	IB (CD81, CD9, APOE, Albumin, APOAI), Slot blot (CD81, CD9, APOE, Albumin, APOAI)			35453535	March 2022
Human	Pediatric congenital hydrocephalus						RNA free centrifuge tubes			-80C		Precleared: 900g, 30 min at 4C, 0.22 µM filtred		exoEasy Maxi Kit			Small RNA sequencing, miRNA SYBR Green RT-qPCR		35371347	March 2022
Human	Small RNA Atlas - CSF EVs	LP	15-25 mL	First 2-3 mL tested: cell counts, proteins, glucose, VDRL	CSF with visable macroscopic blood			2000 g, 10 min at 4C		Snap frozen liquid nitrogen; long term -80C	Collected afternoon; sitting position; 25 G Whitacre point spinal needle			exoRNeasy Serum/Plasma kit			Small RNA sequencing		35317387	March 2022
Human	Pediatric herpesvirus 6-associated encephalitis/encephalopathy											Precleared: 10000 g, 5 min	1 mL	miRCURY Exosome Cell/Urine/CSF Kit			Small RNA sequencing, TaqMan miRNA RT-qPCR		35212942	February 2022
Human	Subarachnoid hemorrhage	Lumbar catheter	4 mL				Sterile tubes	Centrifugation to remove cells and cell debris		-80C				1) Total Exosome Isolation Kit; 2) miRCURY Exosome Isolation Kit		1) IB (CD9, HSP70, TSG101)	2) SYBR Green miRNA RT-qPCR, SYBR Green RNA RT-qPCR		35950471	February 2022
Human	AD and Lewy body dementia	LP								-80C		Precleared: 2000 g, 30min; 10000 g, 30 min all at 4C	125 µL	Total Exosome Isolation Kit	NTA	IB (Alix, Calnexin)			35159272	January 2022
Human	Lewy body dementia	Post-mortem										Precleared: 1500 g; 3000 g; 10000 g, each for 10 min all at 4C	500 µL	UF (3kDa cutoff) + SEC	EM, ImmunoEM (CD63, α-synuclein), RPS	IB (Alix, CD63, Flot-1, TSG101), ELISA (α-synuclein), ImmunoEM (CD63, α-synuclein), Proteomics (label-free MS)		Lipidomics	34514546	December 2021
Human	Glioma, Normal pressure hydrocephalus	Glioma (not specified), Normal pressure hydrocephalus (shunt)								Liquid nitrogen		Precleared: 2000 g, 30 min; 12000 g, 45 min; 0.22 µm filter		dUC	EM, NTA	IB (CD9, TSG101, Calnexin)	miRNA SYBR Green RT-qPCR	Functional assay (Immunosuppression)	34217892	December 2021
Mouse	Glioblastoma	Cisterna magna puncture	5 µL / mouse								Borosilicate glass capillary tubes			Total Exosome Isolation Kit	Titanium Nitride (TiN) - Nanoholes (NH) - discs immunocapture (TIC) - ultrasensitive TiN–NH-localized surface plasmon resonance (LSPR) biosensor (CD44, CD133, EGFRvIII)	TiN-NH-LSPR biosensor: Epidermal growth factor (EGF/EGFRvIII), CD44, CD133			34246124	November 2021
Human	Normal - EV enrichment protocol development	Purchased (BioIVT)				Protease / phosphatase inhibitor cocktail					CSF pools	Precleared: 2000 g, 10 min; 0.45 µm (Corning Costar SPIN-X 2000 g for 10 min)	500 µL	SEC; UC (120000 g, 90 min at 4C, PBS wash, resuspended 500 µL PBS); ExoQuick; ExoQuick Ultra		Simoa assays (CD9, CD63, CD81, Albumin)			34783650	November 2021
Human	AD	LP					Polypropylene tubes	2000 g, 10 min	Aliquoted	-80C			500 µL	miRCURY Exosome Cell/Urine/CSF Kit	CryoEM, NTA		miRNA SYBR Green RT-qPCR		34870106	October 2021
Mouse	Niemann-Pick disease Type C	Cisterna magna puncture											5 µL	EVs not isolated	Total CSF: EM (5 µL CSF), SP-IRIS (CD9, CD81)	SP-IRIS (CD9, CD81)			34720883	October 2021
Human	Multiple sclerosis	LP									CSF processed within 4 hours of collection			EVs not isolated	Total CSF: FC (Isolectin B4, AnnV)	Total CSF: FC (Isolectin B4, AnnV)			33464186	September 2021
Human	Multiple sclerosis	LP												EVs not isolated	Total CSF: FC (Isolectin B4)	Total CSF: FC (Isolectin B4)			34216397	August 2021
Mouse	Amyloid models of AD	Cisterna magna puncture (5 µL / mouse)										Precleared: 300 g, 5 min at 4C		EVs not isolated	Total CSF: NTA, SP-IRIS (CD9, CD81)	Total CSF: SP-IRIS (CD9, CD81)			34425919	August 2021	EV200066
Human	AD							750 g, 5 min	Aliquoted	-80C				EVs not isolated	Total CSF: FC (SYP, SNAP-25, CD9, tau, p-tau)	Total CSF: FC (SYP, SNAP-25, CD9, tau, p-tau)			34295239	July 2021
Human	Huntington's disease	LP					Polypropylene tubes	Spun (not specified)		-80C			600 µL	exoEasy Maxi Kit	CSF EVs: fNTA		Total CSF (4 mL): Next generation sequencing		33945510	June 2021
Human	Normal	Purchased (BioIVT)				Protease / phosphatase inhibitor cocktail					Individual and pooled CSF	Precleared: 2000 g, 10 min; 0.45 µm (Corning Costar SPIN-X 2000 g for 10 min)	500 µL	Density OptiPrep gradient dUC (100000 rcf, 18 hours at 4C); SEC; Immunocapture (L1CAM)	EM	ELISAs & IB (L1CAM external domain, L1CAM internal domain), Simoa assay (L1CAM, CD9, CD63, CD81, Albumin)			34092791	June 2021
Sheep	Prion diseases	Cisterna magna puncture	15 mL						Aliquoted	-80C			1 mL	Total Exosome Isolation Kit; miRCURY Exosome Cell/Urine/CSF Kit	EM	Dot blot (PrPres), IB (PrPres)	TaqMan miRNA RT-qPCR	Functional assay (Protein misfolding cyclic amplification of PrPSc)	34201940	June 2021
Mouse	Exosome secretion - CRABP1 knockout	Cisterna magna puncture								-20C	16 week old mice; custom made calibrated micropipette; CSF pooled			PS Capture Exosome FC Kit	Bead-based FC (RIP140, CD9, CD16/32)	Bead-based FC (RIP140, CD9, CD16/32)			34193153	June 2021
Human	Heme oxygenase-1 evaluation									4C until processing EVs within 24 hours		Precleared: 2000 g; 10000 g, each for 30 min all at 4C	700 µL	Total Exosome Isolation Kit; Immunocapture (L1CAM, GLAST)	NTA	ELISA (CD63, HO-1), IB (CD63, TSG101, Alix, L1CAM, GLAST)			32880973	June 2021
Rat	Ischemic Stroke	Medulla oblongata pool									Lain prostate; head-up tilt angle 45˚ with 135˚ angle between needle and head; needle passed through ligamentum flavum; depth 0.2 mm	Precleared: 3000 g; 15 min; 0.22 µm filter		exoRNeasy Serum/Plasma Midi Kit	EM, NTA	IB (CD63, CD81)	Small RNA sequencing		33709257	June 2021
Human	Aneurysmal Subarachnoid hemorrhage	External ventricular drainage, LP					RNase / DNase-free 1.5 mL Eppendorf tubes	500 rpm, 10 min at 4C	Aliquoted	-80C			1 mL	miRCURY Exosome Cell/Urine/CSF Kit	EM	ELISA (IL-6, CD81), IB (CD63, Alix)			34012263	May 2021
Human	PD	LP	25 mL			Protease inhibitors	Polypropylene tubes		Every 5 mL pooled into 1 aliquot (study used first 2 pools)	Frozen immediately (not specified)	CSF collected between 6am-10am; PMIDs: 20157014, 24997849, 21400565	Precleared: 2000 g, 15 min; 12000 g, 30 min at 4C; 100 kDa UF		dUC (2x 180000 g, 3 hours at 4C)	Total CSF: NTA; CSF EVs: FC (α-synuclein)	Total CSF: ELISA/Luminex (α-synuclein, hemoglobin); CSF EVs: FC (α-synuclein)			34032594	May 2021
Human	AD												500 μL	Total Exosome Isolation Kit	EM	IB (CD9, CD63)	SYBR Green miRNA RT-qPCR		33412267	April 2021
Human	Meningeal carcinomatosis	LP	5 mL							-80C		Precleared: 2000 g, 10 min at 4C		Minute Hi-Efficiency Exosome Isolation Reagent	EM	IB (CD63, TSG101, β-actin)	RNA sequencing		32959225	April 2021
Human	PD	LP	6-10 mL	CSF tested: erythrocyte numbers	> 100 erythrocytes/µL		Polypropylene tubes	2000 g, 20 min at 4C within 30 min		Snap frozen; long term -80C	Collected between 9am and 2pm	Thawed on ice	4.5 mL	UC (110000 g, 3 hours at 4C)	NTA		Small RNA sequencing		33931970	April 2021
Human	AD, APP/PS1 transgenic				Total cell amounts > 7.5E6/L					Liquid nitrogen	Morning under fasting	Precleared: 2000 g, 30 min	400 µL	Total Exosome Isolation Kit; miRCURY Exosome Cell/Urine/CSF Kit		ELISA (ABCA1)	TaqMan miRNA RT-qPCR		33763470	March 2021
Mouse		Cranial cavity, cerebral ventricles
Human	Autoimmune encephalitis	LP									PMID: 26497684			Sucrose density gradient (30%) UC + Immunocapture (CD63)	EM, FC (CD63)	FC (CD63), IB (AnnV, NR1, NR2A, NR2B, GABAB1R, GABAB2R, LGI1, GluR1/2, CD9, Calnexin, SYP)		Functional assays (EV mediated immunization)	33446390	March 2021
Human	PD		5 mL				Polypropylene tubes			-80C		Precleared: 1600 g, 15 min; 3000 g, 15 min; 10000 g, 15 min; 20000 g, 30 min	500 µL	dUC (100000 g, 18 hours at 4C, resuspended 30 µL PBS)	Bead-based FC, NTA	Bead-based FC			33669043	February 2021
Human	AD, APP/PS1 transgenic				Total cell amounts > 7.5E6/L					Liquid nitrogen	Morning under fasting	Precleared: 2000 g, 30 min	400 µL	Total Exosome Isolation Kit; miRCURY Exosome Cell/Urine/CSF Kit		ELISA (ABCA1)	TaqMan miRNA RT-qPCR		33531104	January 2021
Mouse		Cranial cavity, cerebral ventricles
Human	Leptomeningeal Metastasis	Lumbar, intraventricular, cisternal puncture						2000 g, 20 min; 10,000 g, 30 min		-80C		Precleared: spun 2x		miRCURY Exosome Cell/Urine/CSF Kit	Total CSF: SP-IRIS (CD9, CD63, CD81)	Total CSF: IB (Flot-1, CD63, CD81, CD9, GM130, cytochrome-C), SP-IRIS (CD9, CD63, CD81)	Small RNA sequencing, ddPCR		33430103	January 2021
Human	Comparitive study of EV isolation kits	Purchased (PrecisionMed Inc, Lee BioSolutions Inc)						2000 g, 5 min; 10000 g, 20 min all at 4C	Aliquoted	-80C	Pooled CSF		1.1 - 1.2 mL	1) exoEasy Kit; 2) EVSecond L70; 3) ExoIntact; 4) UF+ Immunocapture (MagCapture)	NTA	ELISAs (CD63, CD81, Albumin), Proximity Extension assay (Cardiovascular III, Cell regulation)			33321992	December 2020
Human	Amyotrophic lateral sclerosis	Northeast Amyotrophic lateral sclerosis Consortium								-80C		Precleared: 2000 g, 10 min at 4C	2 mL	Total Exosome Isolation Kit	RPS (30 kDa UF concentrated CSF)	IB (CD81)	miRNA SYBR Green RT-qPCR		32712030	November 2020
Cynomolgus monkey	PD	Cisterna magna puncture					Cryovials		200 µL aliquots	-80C	Serial collections	Thawed in 42c water bath; Precleared: 10000 g, 30 min		dUC (150000 g, 2 hourss at 4C, resuspended in Laemmli buffer)		IB (Flot-1, LRRK2, pLRRK2)			33298972	November 2020
Human	Amyotrophic lateral sclerosis	LP				Phosphatase inhibitor		500 g, 10 min at 4C		-80C		Precleared: 10000 g, 30 min at 4C; 0.22 µm filter	3.5 mL	1 ) UF (100 kDa cutoff) + SEC; 2) UF (100 kDa cutoff) + dUC (100000 g, 70 min at 4C, PBS wash, 100000 g, 60 min at 4C, resuspended 5 µL PBS)	ImmunoEM (CD9, CD81, NIR)	ELISA (CD9), IB (CD9, CD81), Proteomics (LC-MS/MS), ImmunoEM (CD9, CD81, NIR),			31669371	November 2020
Human	Glioblastoma multiforme		2 mL				Polyacylamine tubes	2000 g, 15 min			22 G, 3.5 inch Sprotte spinal needle	Precleared: 300 g, 10 min; 2000 g, 15 min		Sequential UF (1.0, 0.4, 0.1 µm)	EM, NTA	Proteomics (LC-MS)		Functional assays (Immunosuppression)	33093453	October 2020
Human	exLR-seq protocol	LP	1-2 mL								Needle aspiration	Referenced PMID: 30914410					RNA sequencing		33133426	October 2020
Human	Febrile seizures	Routine CSF tapping	1 mL					500 g, 10 min at room temperature		-80C	Pediatric, pooled CSF			miRCURY Exosome Cell/Urine/CSF Kit			miRNA Microarrays, miRNA SYBR Green RT-qPCR		32745947	October 2020
Human	Moyamoya disease	LP					Rnase / DNase free tubes	1500 g, 10 min at room temp		-80C				ExoQuick	DLS, EM	IB (CD63, Calnexin, Alix, TSG101)	miRNA Green RT-qPCR		33100957	September 2020
Human	Leptomeningeal Metastasis	LP, cisternal/subarachnoid space						1500 g, 20 min at room temperature within 1 hour collection; 10000 g, 30 min		Short term 4C; long term -80C		Precleared: 0.45 µm filter	8 mL	UF (100 kDa cutoff) + ExoLutE exosome isolation kit	Total CSF: DLS (40 µL CSF), NTA; CSF EVs: EM, Bead-based FC, SP-IRIS (CD9, CD63, CD81)	CSF EVs: Bead-based FC, IB (CD63, CD81, GM130, cytochrome-C), SP-IRIS (CD9, CD63, CD81)			32987772	September 2020
Human	Glioma	LP										Precleared: 300 g, 10 min; 1000 g, 15 min; 12000 g, 30 min	5 mL	dUC (2x 100000 g, 90 min, PBS wash, resuspended in PBS)		IB (WT1, CD9)			32463428	September 2020
Human	Amyotrophic lateral sclerosis	LP					Polypropolene tubes	3000 rpm, 10 min at 4C within 1 hour collection		-80C		Precleared: 1200 g, 10 min; 0.22 µm filtered	7.2 mL	UF (100 kDa cutoff) + LC	EM, NTA	Proteomics (LC-MS/MS)			32821252	August 2020
Human	Acute bilirubin encephalopathy	LP	2.5 mL					2000 g, 20 min at 4C		-80C	Full term newborns		1 mL	Ribo exosome isolation reagent	NTA	IB (CD9, LTF, DEFA1, S100A7, S100A9), Proteomics (LC-MS/MS)			32468033	August 2020
Human	AD	Post-mortem										Thawed on ice; Precleared: 1200 g, 20 min; 10000 g, 30 min all at 4C		UF (Spin-X centrifuge tube filter, 0.22 µm, 3000 g, 5 min at 4C) + Immunocapture (MagCapture)	EM, NTA	Proteomics (nano-LC-MS/MS), Simoa (t-tau, p-tau231)			32854315	August 2020
Human	Glioblastoma									-80C				Total Exosome Isolation Kit			miRNA SYBR Green RT-qPCR		32366676	August 2020
Human	AD								1 mL aliquots	-80C					NTA				32676990	July 2020	EV220159
Human	Pediatric acute lymphoblastic leukemia	LP									Pediatric	Precleared: 1) 300 g, 5 min; 2000 g, 20 min, 2) 300 g, 5 min; 12500 g, 20 min	300 µL	1) Immunocapture (CD63); 2) dUC (2x 100000 g, 70 min at 4C, PBS wash, resuspended 60 µL PBS)	1) Bead-based FC (CD63), 2) ImmunoEM (CD63, CD81)	1) Bead-based FC (CD63), 2) ImmunoEM (CD63, CD81)			32571344	June 2020
Human	MagCapture CSF EV isolation protocols	Post-mortem	1 mL							-80C		Thawed on ice; Protease/phosphatase inhibitors; Precleared: 1200 g, 20 min; 10000 g, 30 min all at 4C	600 µL	UF (Spin-X centrifuge tube filter, 0.22 µm, 3000 g, 5 min at 4C) + Immunocapture (MagCapture)	EM, NTA	Proteomics (LC-ESI MS/MS)			32035230	May 2020
Human	PD												1) 1-5 mL; 2) 150 μL	1) EasySep Release PE Positive Kit (CD11b); 2) Immunocapture (CD11b) followed by exoRNeasy Serum/Plasma Maxi Kit	1) EM, NTA; 2) FC (CD11b)	1) Dot blot (α-synuclein), ELISA (α-synuclein); 2) FC (CD11b)		1) Functional assay (α-synuclein aggregation in recipient neurons, Thioflavin T assay)	32355963	May 2020
Human	Multiple sclerosis	LP									Fasting conditions; PMID: 19949037	Precleared: 2000 g, 10 min; 4000 g, 15 min		dUC + UF (10000 g, 30 min, MV pellet resuspended 50 μL PBS, 10000 g supernatant 0.2 μm filtered, 105000 g, 90 min at 4C, resuspended 50 μL PBS)		Protein quantification (Qubit)		Functional assay (EV cytotoxicity in astrocytes)	33112118	March 2020
Human	Toxoplasmosis		3 mL								Processed within 48 hours of collection	Precleared: 13500 g, 15 min	600 µL	dUC (100000 g, 1 hour at 25C, resuspended 100 µL PBS)	EM, NTA		TaqMan miRNA RT-qPCR		32126572	March 2020	EV200113
Human	Amyotrophic lateral sclerosis	LP				Without additives	Polypropylene tubes			-80C		Precleared: 500 g, 10 min; 10000 g, 20 min	3 - 6 mL	UF (3 kDa cutoff) + 10000 g, 10 min + SEC	DLS, ImmunoEM (CD9, CD63, 90 K)	IB (CD9, CD63, L1CAM, 90 K, TSG101, IgG, Albumin), ImmunoEM (CD9, CD63, 90 K), Proteomics (RP LC-MS)		Glycoprotein analysis (IB, ImmunoEM)	32221402	March 2020
Human	CryoEM - PD	LP					Polypropylene tubes	2000 g, 10 min at room temperature	Aliquoted	-80C		Precleared: 2000 g; 16000 g, each for 30 min	5 mL	dUC (110000 g, 2 hours, resuspended 0.5 mL PBS)	CryoEM, Bead-based FC (CD9), NTA	Bead-based FC (CD9)			31999742	January 2020
Rat	Transient ischemic attacks	Cervical puncture	100 µL CSF / rat				Eppendorf tubes			-80C	100 µL microsyringe; first cervical spine along the naris side of rat		500 µL	Total Exosome Isolation Kit	DLS, EM, FC (CD63, CD81)	FC (CD63, CD81)	miRNA ddPCR		31368061	December 2019
Human	HIV							3000 rpm, 10 min	Aliquoted	-80C			400 µL	Nanotrap particles		IB (Tat, IgG, CD63, actin)	TAR RNA RT-qPCR	Functional assay (Tat activity / transactivation)	31789815	December 2019
Human	HIV-associated neurocognitive disorder									-80C		Precleared: 3000 g, 15 min; IgG and Proteome Purify -12 depleted	300-400 µL	ExoQuick + UF (10 kDa cutoff)	EM, NTA	IB (HSP70, Flot-1, CD81, CD9, IgG, GFAP, GLUL, PARK7, PRDX2, HSP70, CRP), Proteomics (nano-LC-MS/MS)			31805958	December 2019
Human	Multiple sclerosis- apoptotic bodies									Stored on ice until use	PMID: 29059494	Precleared: 335 g; 1000 g, each for 10 min		Centrifugation (MV enrichment): 2x 20000 g, 30 min at 4C, PBS wash, resuspended in PBS	FC (AnnV, CD90, HepaCAM, GalC, CD31, CD14)	FC (AnnV, CD90, HepaCAM, GalC, CD31, CD14)			31849814	November 2019
Human	Sleeping sickness (Human African trypanosomiasis)							Spun (not specified)		-80C		Precleared: 2000 g, 5 min	3 mL	Centrifugation (MV enrichment): 18000 g, 50 min, PBS wash	FC (AnnV, CD45, CD105, NSE), ImmunoEM (6 µL MVs, AnnV)	FC (AnnV, CD45, CD105, NSE), ImmunoEM (6 µL MVs, AnnV)		Functional assay (EV alteration of recipient cell proteome)	31824868	November 2019
Human	Chronic traumatic encephalopathy	LP									PMID: 27430424	Precleared: 1200 g, 20 min; 10000 g, 30 min all at 4C		UF (Spin-X centrifuge tube filter, 0.22 µm, 3000 g, 5 min at 4C) + Immunocapture (MagCapture)	NTA	Simoa assay (Tau, pTau), Proteomics (Nano-LC-MS/MS)			31649498	October 2019
Human	AD	LP	10 mL		erythrocyte counts > 50/mm3		Polypropylene tubes	2000 g, 10 min at room temp or 4C		-80C within 30 min of procedure completion	Collected between 9am and 2pm	Thawed on ice; Precleared: 3500 g, 10 min; 2x 4500 g, 10 min; 10000 g, 30 min all at 4C	1 mL	dUC (2x 100000 g, 60 min at 4C, PBS wash, resuspended 200 µL TRI reagent or 4% paraformaldehyde)	EM	IB (Calnexin, Flot-2, CD63)	Small RNA sequencing		31591382	October 2019
Human	Immune-mediated demyelinating disease	LP		CSF tested: red blood cells, leukocytes, glucose, protein, chloride, TSH, triiodothyronine, thyroxine, C-reactive protein, folic acid, Vit B12, homocysteine, CSF and Serum IgG								Precleared: 500 g, 5 min; 2000 g, 10 min; 10000 g, 10 min; 0.22 µm filter	7 mL	dUC (2x 100000 g, 2 hours, PBS wash, resuspended in PBS)	EM		Hybridization array (Arraystar Human circRNA Array V2), SYBR Green RT-qPCR		31611906	September 2019
Human	Exosome analysis by chemiluminescence immunoassay													Immunocapture (ExoNANO CD63 immunocapture)	CD63 immunocapture, CD9 reporter	CD63 immunocapture, CD9 reporter			31219017	August 2019
Human	Subarachnoid hemorrhage	LP, purchased (site not specified, USBiological)						Not centrifuged		-80C	Collected 3 days post subarachnoid hemorrhage			Total Exosome Isolation Kit			TaqMan miRNA RT-qPCR		31395931	August 2019
Human	AD - protocol for CSF EV miRNA analysis	LP		CSF tested: cell, protein, red blood cell counts	Abnormal cell, protein or red blood cell counts		Eppendorf tubes	1600 g, 15 min at 4C	700-900 µL aliquots	-80C	Seated or lateral decubitus position; 20 or 22 G needle	Precleared: 10000 g, 5 min	400 µL	miRCURY RNA Isolation Kit–Cell & Plant			miRNA SYBR Green RT-qPCR		31432424	August 2019
Human	Senescent females	Purchased (Bioreclamation IVT)										Precleared: 2000 g, 30 min; 10000 g, 30 min	700 µL	Total Exosome Isolation (from other body fluids) Kit		IB (NLRC4, pro-caspase-1, caspase-1, Nik-related kinase)			30500463	July 2019
Human	Multiple sclerosis	LP	3 mL					200 rcf, 10 min at 4C	Aliquoted	Snap frozen -80C; long term -80C	L3/L4 or L4/L5; collected in morning			FACS (Pan-EV dye)	Total CSF (100 µL): FACS, FC (CD45, CD11, CD45, CD171); CSF EVs: DLS	Total CSF (100 µL): FACS, FC (CD56, CD11b, CD45, CD171); CSF EVs: Proteomics (LC-MS/MS)			31170500	July 2019
Human	Spinocerebellar ataxia Type 3/Machado–Joseph disease												15 mL	exoEasy Kit	EM, NTA	IB (CD9)	Small RNA sequencing, miRNA SYBR Green RT-qPCR		31144508	July 2019
Human	Tau cargo in CSF EVs	Post-mortem						300 g, 10 min		-80C		Precleared: 2000 g, 10 min; 10000 g for 30 min all at 4C	5 mL	1) SEC (Sepharose CL-2B) + UF (10 kDa cut-off); 2) UF (100 kDa cutoff + Immunocapture (Bin1)	ImmunoEM (5 µL EVs, Bin1), NTA	IB (Bin1, Tau22, Tau 13, pTau, TSG101), ImmunoEM (5 µL EVs, Bin1)		Functional assay (Tau spreading)	31263146	July 2019
Human	Neurosyphilis			CSF tested: glucose, protein, cell counts									0.5 mL	exoRNeasy Serum/Plasma Midi Kit			miRNA SYBR Green RT-qPCR		30926713	June 2019
Human	CSF EV miRNAs - protocol development	LP						500 g, 10 min	Aliquoted	-80C		Thawed at 4C; Precleared: 3000 g, 15 min at 4C	200 µL	1) SEC (Sepharose CL-2B); 2) dUC (100000 g, 75 min at 4C, resuspended 100 µL); 3) miRCURY Exosome Cells/ Urine/CSF Kit; 4) Total Exosome Isolation Kit		1) IB (CD63, CD9, NSE, Albumin)	1 & 4) Small RNA sequencing, 1-4) TaqMan miRNA RT-qPCR		31367240	June 2019
Human	AD	LP						750 g, 5 min within 30 min collection	Aliquoted	-80C				EVs not isolated	Total CSF: FC (AnnV, FM4-54, CD3, CD4, CD45, CD64, Aβ, tau, APP, BACE1)	Total CSF: FC (AnnV, FM4-54, CD3, CD4, CD45, CD64, Aβ, tau, APP, BACE1)			31068645	May 2019
Human	Post-hemorrhagic hydrocephalus preterm infants	LP, ventricular		CSF tested: white cell count, positive bacterial culture	Suspected CNS infection	10 mL/kg body weight on average 4.4 mL	1.5 mL Eppendorf tubes	Spun (not specified) within 1 hour collection		Short term -20C; long term -80C	Preterm infants < gestational week 32	1) Precleared: 2000 g, 10 min; 10000 g, 20 min at 4C		1) dUC (2x 100000 g, 70 min at 4C, wash PBS, resuspended 100 µL PBS); 2) exoEasy Maxi Kit	Total CSF: NTA; 1) EM, ImmunoEM (CD63, CD81)	1) ImmunoEM (CD63, CD81)	2) TaqMan miRNA RT-qPCR		30639393	April 2019
Porcine	Biofluid comparison	LP	5-8 mL					2000 g, 10 min; 2400 g, 10 min all at 4C		-80C	12 hours starved animals; spinal needle			UC (2x 100000 g, 70 min at 4C, PBS wash, resuspended 100 µL PBS)	EM, FC (CFSE)	IB (Alix)			31027284	April 2019
Human	HIV											Precleared: 3000 g	250 µL	ExoQuick	EM, NTA	ELISAs (NFL, S100β, HLA-DR), IB (CD9, CD63, CD81, Flot-1, HSP70)		ELISA (Neopterin)	30557159	March 2019
Human	PD	LP	5 mL	First 2 mL tested: routine diagnostics			Polypropylene tubes	500 g within 30 min of collection	0.5 mL aliquots	-80C	Collected between 9am - 12am after overnight fasting; L4/S1			UC (100000 g, 2 hours at 4C, resuspended 600 µL TRIzol)			SYBR Green lncRNA RT-qPCR		30853899	February 2019
Human	Traumatic brain injury	Ventricular (traumatic brain injury), Lumbar (control)						500 g, 10 min; 2000 g, 30 min all at 4C; 0.22 µm filtered		-80C				UC (2x 100000 g, 90 min at 4C, PBS wash)	Total CSF: EM, NTA	IB (Flot-1, Flot-2, Rab7a, CD9, Arf6)			29690821	January 2019
Equine	Herpesvirus type 1 infection	Cervical centesis								-80C	Serial collections, ultrasound guided; PMID: 21831242		100 µL	Centrifugation (MV enrichment): 2x 20000 g, 30 min at 4C, HBSA wash, resuspended in HBSA				Functional assays (Tissue factor procoagulant activity)	29658149	January 2019
Human	Amytrophic lateral schlerosis	Purchased (Science Care, Proteogenex, PrecisionMed)								-80C		Thawed on ice; Precleared: 2000 g, 5 min; 10000 g, 20 min all at 4C	1 mL	exoRNeasy Serum/Plasma Midi Kit (intact EVs eluted by XE buffer - exoEasy Maxi Kit)	Intact EVs: NTA	Intact EVs: IB (CD9, CD81, Flot-1)	Next generation RNA sequencing		30630471	January 2019
Human	UFLC-Derived CSF EV protocol development	LP			Visible blood staining or red cell count >200 cells mm3		Polypropylene tubes	3000 rpm, 10 min at 4C	Aliquoted	-80C within 1 hour of sampling		Thawed on ice; Precleared: 1200 g, 10 min; 0.22 µm filter	8 mL	1) UC (2x 120000 g, 120 min, PBS wash, resuspended 100 µL PBS); 2) UF (100 kDa cutoff) + SEC (Sepharose 4 Fastflow) + UF (10 kDa cutoff)	EM, NTA	IB (Syntenin-1, CD9), Proteomics (LC-MS/MS)			30411858	December 2018
Human	AD	LP					Polypropylene tubes				Per ADNI protocol; PMID: 18302232	Precleared: 3000 g, 5 min	1 mL	miRCURY Exosome Isolation Kit			miRNA SYBR Green RT-qPCR		29603092	December 2018	EV200104
Human	Glioblastoma													UC (100000 g, 70 min at 4C, resuspended in PBS)			TaqMan and SYBR Green miRNA RT-qPCR		30102952	November 2018
Human	Multiple sclerosis	LP	15-20 mL				Polypropylene tubes	432 g, 15 min; 1732 g, 15 min, all at room temp			Per international guidelines; PMID: 19949037	Precleared: 432 g, 15 min at room temp, 1730 g; 15 min; storage -80C	15-20 mL	dUC (105000 g, 90 min at 4C)	FC (CD19, CD200, CD4, CCR3, CCR5, IB4), NTA	FC (CD19, CD200, CD4, CCR3, CCR5, IB4)			30498433	November 2018
Human	Frontotemporal Dementia	LP					Polypropylene tubes		Aliquoted	-80C	20 or 24 G spinal needle; per ADNI protocol	Precleared: 10000 g, 5 min	0.5 mL	miRCURY Exosome Isolation Kit			miRNA SYBR Green RT-qPCR		29434051	August 2018
Human	Retrovirus associated neurological disease	LP						1300 rpm, 10 min	1 mL aliquots	-80C				Nanotrap particles (NT80, NT82)		ELISA (CD81), IB (Tax, actin)			30146667	August 2018
Human	Traumatic brain injury	1) LP (control, purchased Bioreclamation), 2) Ventriculostomy (IVC, traumatic brain injury)	2) 1 mL aliquots				2) polypropylene tubes for collection; cryogenic tubes for long-term storage	2) 4000 g, 5-7min at room temp	1 mL aliquots	2) Snap frozen; long term -80C	2) Serial CSF collections from drainage system; total collection time < 1 hour	Precleared: 4000 g, 5 min at 4C	1 mL	dUC (2x 100000 g, 70 min, PBS wash; 1) UF supernatant of spin 1 100000 g, 70 min; 2) final 100000 g pellet resuspended, 0.45 µm UF to concentrate)	EM, NTA	IB (α-II-spectin, GFAP, β-III tubulin, SYP, UCHL-1), Proteomics (reverse phase LC-MS/MS)			29188495	July 2018	EV200189
Rats	Aging											Thawed on ice; Precleared: 3000 g, 15 min at 4C		ExoQuick		ELISA (IL-1β, CD63)		Acetyl-CoA activity	30021215	July 2018
Human	AD	LP	12 mL				Polypropylene tubes	1600 g, 10 min at room temp	250 µL aliquots	-80C within 30 min of LP	Sitting position; shaken after collection	Precleared: 10000 g, 30 min at 4C	200-400 µL	Total Exosome Isolation Kit		IB (Flot-1, CD63)	TaqMan miRNA RT-qPCR		30011310	July 2018
Human	Comparison of precipitation and column-based isolations	LP						1000 g, 5 min	Aliquoted	-80C		Precleared: 1) 2000 g, 30 min at 4C, 2) 3000 g, 15 min at 4C, 3) 16000 g, 30 min at 4C	5 mL	1) Total Exosome Isolation (from cell culture media) Kit, 2) ExoQuick-TC, Exo-spin for cell culture media/urine/saliva and other low-protein biological fluids	EM, NTA, Zeta potential	Exosome/protein quantitation (Micro BCA), IB (TSG101, RAB11, NCAM, Albumin, Calnexin)		Acetyl-CoA activity	29889903	June 2018
Human	Multiple sclerosis											Precleared: 2x 300 g, 10 min	< 1 mL pool of 10 MSc patients	dUC (MVs: 10000 g, 30 min, EVs: 100000 g, 30 min)			miRNA SYBR Green RT-qPCR		29302779	April 2018
Human	Multiple sclerosis													ExoQuick-TC	NTA	IB (MOG, Alix)			28273783	April 2018
Human	Multiple sclerosis	LP	3 mL	2 mL CSF used for diagnosis				10000 g, 10 min at 4C	Aliquoted	Snap frozen; long term -80C	Collected in morning; L3/L4 or L4/L5		100 µL	FACS	FC/FACS (CD81, CD63, CD9)	FC/FACS (CD81, CD63, CD9)			29449691	February 2018
Rats	Transient ischemic attacks	Cisterna magna	100 µL				Eppendorf tubes			-80C	100 µL microsyringe		300 µL pool of 3 rats	Total Exosome Isolation Kit	EM, NTA	IB (CD63, HSP70)	miRNA SYBR Green RT-qPCR		29467645	February 2018
Rats	Spinal cord injury													UC	EM	IB (CD9, CD63, CD81, Alix, TSG101)		Functional assay (Neuron proliferation)	28346015	February 2018
Human	Aggregation-competent Tau in EVs											Precleared: 300 g, 10 min; 2000 g, 10 min; 10000 g, 30 min all at 4C	10 mL	dUC (2x 100000g, 70 min at 4C, wash DPBS + protease and phosphatase inhibitors)		ELISA (Tau), Simoa assay (Tau)			29495441	February 2018
Mouse	Autoimmune Encephalomyelitis	Cisterna magna									Glass capillary			EVs not isolated	FC (IB4)	FC (IB4)			29467770	February 2018
Human	PD and Lewy body dementia	LP					Polypropylene tubes	Spun (not specified)	Aliquoted	-80C within 20-30 min of collection	PMID: 20945981	Thawed on ice; Precleared: 1) 10000 g, 30 min at 4C or 0.2 µm filtered; 2) 2000 g, 10 min at 4C	1) 1.4-4 mL, 2) 5 mL	1) dUC (100000 g, 90 min at 4C); 2) ExoQuick	1) ImmunoEM (α-synuclein)	1) ELISA (α-synuclein), IB (α-synuclein, CD81, CD63, PDCD6IP, SQSTM1, LAMP2A, LC3-II, FLOT1, IgG1), ImmunoEM (α-synuclein)		2) Functional assay (α-synuclein spreading)	29198173	January 2018
Rat	Traumatic brain injury	Cisterna magna		CSF tested: blood contamination						Processed immediately for EVs	Glass capillary; pool 3 rats			Centrifugation (16000 g, 1 hour)	FC (AnnV, PI)	FC (AnnV, PI)			28823092	December 2017
Human	PD	LP		CSF tested: cell counts, glucose, protein				Spun (not specified) within 15 min of collection	Aliquoted		Collected between 8am-9am; overnight fasting; biobanked	Thawed 42C; Precleared: 10000 g, 30 min at 4C		dUC (2x 100000 g, 60 min at 4C, saline wash)	EM, NTA	IB (LRRK2, Flot-1, Alix)			29166931	November 2017
Human	Glioma	Surgery					Cryotubes	1500 g, 10 min at room temp; 0.8 µm filtered	3 mL aliquots	-80C	Centrifuged immediately after collection		3 mL	sequential UF (2.0, 0.8, 0.22, 0.02 µm, 3 kDa cutoff)			SYBR Green RT-qPCR		29074968	October 2017
Human	Glioma	LP / central					Non-hemolyzed CSF: Cryotubes; Hemolyzed CSF: BD PPT Tube to clear; long-term storage cryotube	Non-hemolyzed CSF: 0.8 μm filtered; Hemolyzed CSF: 1500 g, 10 min at room temp then 0.8 μm filtered	Aliquoted	-80C			4 mL + 8 μL RNase inhibitor	UC (120000 g, 80 min at 8c, resuspended PBS + RNase inhibitor)			TaqMan RT-qPCR		28453784	October 2017
Human	Multiple sclerosis							2000 g, 10 min at 4C	300 µL aliquots	Kept on ice until processing with 30 min; long term -80C			5 mL	Exo-Spin	EM, NTA	ELISA (CD9, CD81, Albumin), IB (KLKB1, APOE4), SOMAscan array			28959386	September 2017
Human	Glioma											Precleared: 300 g, 10 min, 16000 g, 20 min, UF (0.22 µm)		dUC (100000 g, 2 hours at 4C, resuspended in PBS)	FC (IL13-QD, BSA-QD), ImmunoEM (Il13-QD)	FC (IL13-QD, BSA-QD), ImmunoEM (Il13-QD)		Acetyl-CoA activity	28583903	August 2017
Human	Glioblastoma	Extraventricular drainage, cisternal aspiration, LP or lumbar drain								-80C	0.8 μm filtered prior to freezing	Precleared: 2000 g, 20 min at 4C	Diluted 1:1 with PBS	dUC (120000 g, 2 hours at 4C, resuspended in PBS)			TaqMan miRNA RT-qPCR		28978155	June 2017
Human	Temporal lobe epilepsy				Possible hemolysis (414 nm absorbance > 0.2)			300 g, 10 min at 4C within 1 hour collection		-80C				ExoQuick			TaqMan miRNA RT-qPCR		28607431	June 2017
Human	AD, PD, low-grade glioma, glioblastoma multiforme, and Subarachnoid hemorrhage	LP, cisternal/vesicular	26-30 mL				Sterile polypropylene tubes	OHSU: n/a; UCSD: tumour cisternal samples 1500 g, 15 min at 4C; TGEN: 470 g, 10 min at 4C	Aliquoted	-80C	Collected morning after fasting; pooled	Precleared: 2500 g, 10 min	1 mL	1) exoRNeasy Serum/Plasma Kit, 2) Total Exosome RNA and Protein Isolation Kit	Total CSF: FC, NTA		1-2) RNA QC; 1) miRNA RT-qPCR, Small and Long RNA Sequencing		28717417	May 2017	EV220404
Human	AD	LP			Blood contamination			1600 g, 15 min at 4C	Aliquoted	-80C	PMID: 16835693		300 µL	miRCURY Exosome Isolation Kit			SYBR Green miRNA RT-qPCR		28269782	March 2017
Rat	Neuropathic pain	Foramina magnum	100 μL			PMSF	Epoxy epoxide tube with PMSF			Ice until processed for EVs	Collected with 100 µL microinjector	Precleared: 800 g, 5 min; 4500 g, 5 min		Centrifugation (20000 g, 1 hour at 4C)	EM, FC (IBA-1, AnnV)	FC (IBA-1, AnnV)			27683228	March 2017
Human	Acute Encephalitis	LP			Hemorrhagic CSF collection			500 g, 10 min at room temperature within 60 min of collection	Quantity 2 aliquots	-80C			1 mL pool	miRCURY Exosome Isolation Kit			SYBR Green miRNA RT-qPCR		26860411	March 2017
Human	Next generation sequencing CSF EVs	LP						500 g, 10 min		-80C			7 mL	1) UC (100000 g, 70 min at 4C); 2) miRCURY Exosome Isolation Kit	1) EM, NTA	1) IB (CD9, Calnexin)	1) Small RNA sequencing; 2) Digital PCR		27780738	January 2017
Human	AD	LP					Polypropylene tubes	2000 g, 10 min at room temperature	Aliquoted	-80C within 30 min of procedure completion	Atraumatic needle	Precleared: 3500 g; 10 min; 2x 4500 g, each for 10 min all at 4C; 10000 g, 30 min, 4C	2 mL	dUC (2x 100000 g, 60 min at 4C, PBS wash, resuspended in PBS)	NTA	IB (Tau, pTau)		Functional assay (Tau aggregation)	28086931	January 2017
Human	Neuromyelitis optica and Multiple sclerosis	LP								-80C	PMID: 17918111	Precleared: 0.45 μm PVDF membrane filtered; 18000 g, 30 min	2.5 mL pool	dUC (200000 g, overnight, PBS wash, 200000 g, 3 hours, resuspended in PBS)	EM, Bead-based FC (HSP-90, Alix, GFAP, FN1)	Bead-based FC (HSP-90, Alix, GFAP, FN1), IB (Alix, CD81, A2M, ApoB100, CP, FBG, LGALS3BP, HRP, GFAP, C4BPA, FN1), Proteomics (High-resolution iontrap MS)			27609124	November 2016
Human	Interferometric Imaging											Precleared: 3x 300 g, 10 min; 1200 g, 20 min; 10000 g, 30 min all at 4C	1) 1.8 mL, 2) 12 mL	1) dUC (110000 g, 60 min at 4C, resuspended in PBS); 2) sucrose density gradient (0.25-2 M) dUC (200000 g, 16 h at 4C, PBS diluted, 110000 g, 70 min at 4C)	SP-IRIS (CD63, CD81, CD171, IgG)	1&2) IB (TSG101, Flot-2, cystatin C, Calnexin), SP-IRIS (CD63, CD81, CD171, IgG)			27853258	November 2016
Mouse	Blood brain barrier	Cisterna magna									Pulled borosilicate glass capillary tubes; mouse head angle 135˚; collected from forth ventricle			1) Total Exosome Isolation Kit; 2) CD63-depleted EVs (Dynabeads); 3) Total CSF	Total CSF: EM, NTA	IB (TTR, β-actin), Proteomics (LC-MS/MS)	TaqMan miRNA RT-qPCR	Functional assay (CSF EV miRNA gene target regulation)	27596437	October 2016
Human	CSF EV storage / handling	Ventricular/lumbar drain, cisternal aspiration						0.8 μm filtered		Snap frozen; long term -80C		Precleared: 2000 g, 20 min at 4C		dUC (120000 g, 2 hours at 4C, resuspended in PBS, EV lyophilized)	EM, NTA		miRNA RT-qPCR		27062568	March 2016
Human	PD	LP	2) 14 mL		1) erythrocyte counts > 50/mm3		1 & 2) Polypropylene tubes	1) 2000 g, 10 min at room temperature; 2) Centrifuged (not specified)	1) Aliquoted	1) -80C within 30 min of procedure completion; 2) frozen (not specified) within 30 min of LP	1) Collection between 9am-12am; 2) Sitting position; 8am-9am; PMID: 20945981	Thawed on ice; Precleared: 3500 g, 10 min; 2x 4500 g, 10 min; 10000 g, 30 min all at 4C	1-2.5 mL	dUC (2x 100000 g, 60 min at 4C, PBS wash, resuspended in lysis buffer or Laemmli buffer)	EM, NTA	Electrochemiluminescence immunoassay (α-synuclein), IB (Flot-2, IgG, Calnexin)		Functional assay (α-synuclein aggregation)	26647156	February 2016	EV220049
Human	Subarachnoid hemorrhage	External ventricular drain	5 mL					2000 g, 10 min at 4C		Collected on ice; long term -80C	Serial (daily) CSF collection	Precleared: 10000 g, 30 min		dUC (200000 g, 2 hours, resuspended in buffer with protease inhibitors)		Proteomics (nano-LC-MS/MS)			26736019	February 2016
Human	EV quantification methods	Ventricular/lumbar drain or cisternal aspiration						0.8 μm filtered		Snap frozen; long term -80C		Precleared: 2000 g, 20 min; 10000 g, 30 min all at 4C		dUC (120000 g, 2 hours at 4C, resuspended in PBS)	EM, FC (di-8-ANEPPS), NTA, RPS				26901428	February 2016	EV210443
Human	CNS injury	Lumbar drain						Spun (not specified)	2-5 mL aliquots collected per time point		Serial collections			ExoQuick		IB (CD9, caspase-1, NLRP1, ASC)			25628216	January 2016
Human	AD and PD	LP		CSF tested: total protein			Polypropylene tubes		Aliquoted	Frozen (not specified)	Collected morning; PMIDs: 22037599, 19455444	Precleared: 3000 g, 15 min; 10000 g, 30 min		Sucrose density gradient (0.32 M) dUC (50000 g, 100000 g, 1 hour each, resuspended in PBS)	EM, Bead-based FC (CD63 Dynabeads, CD63, MHC class I, MHC class II, CD86, CD54)	Bead-based FC (CD63 Dynabeads, CD63, MHC class I, MHC class II, CD86, CD54)	TaqMan miRNA RT-qPCR , SYBR Green mRNA RT-qPCR		26497684	November 2015
Human	Glioma	LP						500 g, 30 min	Aliquoted	-80C		1) Precleared: 2000 g, 30 min; 12000 g, 25 min all at 4C	5-7 mL	1) dUC (150000 g, 90 min at 4C, resuspended in PBS); 2) UC (150000, 90 min)	2) EM	1) IB (CD63)	1) mRNA / miRNA RT-qPCR		26284486	September 2015	EV150090
Human	Neurodegenerative diseases	LP	10-15 mL		Visible blood				Aliquoted	Snap frozen liquid nitrogen; long term -80C		Thawed on ice; Precleared: 15000 g, 10 min		dUC (2x 200000 g, 60 min, PBS wash, resuspended PBS)		IB (TDP-43, Flot-1)			26172304	September 2015	EV150098
Human	AD and apolipoproteins	LP							0.5 mL aliquots	Snap frozen at bedside on dry ice; long term -80C	Collected between 8am-11am; 12 hours fast; PMID: 16327349		500 μL	EVs not isolated	FC (Aβ42, Tau, APOE, APOJ, APOAI, AnnV)	FC (Aβ42, Tau, APOE, APOJ, APOAI, AnnV)			26083568	July 2015
Human	Glioma	Ventricular/lumbar drain or cisternal aspiration						1100 g within 30 min of collection		-80C		Precleared: 2000 g, 20 min at 4C	4 mL	1) dUC (10000g, 30 min, 120000 g, 2 hours all at 4C, resuspended 200 μL PBS); 2) exoRNeasy Maxi Kit	1) EM, NTA		1&2) TaqMan miRNA RT-qPCR		25903655	June 2015
Mouse	EVs and Aβ	Cisterna magna	50 µL								PMID: 12064470	Precleared: 2000 g, 10 min; 10000 g, 30 min		dUC (100000 g, 1 hour)	ImmunoEM (Aβ), RPS	ELISA (Aβ1-40, Aβ1-42), IB (Aβ), ImmunoEM (Aβ)			25436414	January 2015	EV210090
Cynomolgus monkey		LP								EVs processed prior to freezing					EM, RPS	ELISA (Aβ1-40, Aβ1-42), IB (Alix, Aβ, Flot-1, Ganglioside GM1, TFRC, GM130)
Human	AD	LP		CSF tested: cell counts, serum Albuminumin						CSF stained within 4 hours of collection	Collected between 10am-12am			EVs not isolated	Total CSF: FC (IB4, AnnV)	Total CSF: FC (IB4, AnnV)			25087695	December 2014
Human	AD									-80C				Total Exosome Isolation Kit			TaqMan miRNA RT-qPCR		25119742	November 2014
Mice										Liquid nitrogen	PMID: 21856305
Human	EVs and aging	Lumbar and ventricular puncture								-80C		Thawed on ice; Precleared: 2000g, 15 min		SEC (S400-HR sephacryl column) + Total Exosome Isolation Kit or ExoQuick	Total CSF: NTA; CSF EVs: EM	IB (Alix, hnRNPA2/B1)	Small RNA sequencing, miRNA arrays		25420022	November 2014	EV140405
Mouse	Amyloid clearance	Cisterna magna									PMID: 12064470	Precleard: 3000 g, 10 min; 4000 g, 10 min; 10000 g, 1 hour		dUC 100000 g, 1 hour	RPS				25037226	August 2014	EV140238
Human	Glioma	LP												UC (100000g, 1 hour at 4C)	Total CSF: FC (CD144, CD41b, CD45)	Total CSF: FC (CD144, CD41b, CD45)		Functional assay (angiogenesis)	25197356	July 2014
Human	CSF EV proteome								0.5 mL aliquots	-80C		Precleared: 500 g, 10 min; 2000 g, 15 min; 20000 g, 45 min all at 4C	4-6 mL	dUC (2x 100000 g, 2 hours at 4C, PBS wash)	EM	IB (Alix, Flot-1, CD63), Proteomics (nano-LC-MS/MS)			24769233	June 2014	EV140066
Mouse	EVs and stem cell proliferation	Lateral ventricles					Pre-chilled 1.5 mL tube	3000 g, 15 min		EVs processed without freezing	E14-18; pulled glass pipette			ExoQuick	Total CSF: NTA; CSF EV: EM	IB (PKM2, HSP70, CD63, PTEN, phospholipase D1), PathScan Intracellular Signaling Array Kit	miRNA arrays (Affymetrix Genechip 3.0)	Functional assay (CSF EVs and stem cell proliferation), Phosphoenolpyruvate activity	24533152	February 2014	EV140070
Rat		Lateral ventricles					Pre-chilled 1.5 mL tube	3000 g, 15 min		EVs processed without freezing	E14		Pool 100-200 µL / rat litter
Human											Post conception week 8-12					IB (CD63, CD81, HSP70), PathScan Intracellular Signaling Array Kit
Rat	Stroke										Collected immediately prior to sacrifice	Precleared: 0.22 µm filtered; 10000 g, 30 min at 4c		Sucrose density gradient (0.5-2.5M) dUC (100000 g, 3 hours at 4c, 100000 g, 5 hours at 4c, washed 20 mM HEPES, 100000 g, 1.5 hours at 4c)			TaqMan miRNA RT-qPCR		23630198	December 2013	EV130128
Human	PD					50mM Tris pH 7.4, 1mM AEBSF, 2mM EGTA, 5mM β-Glycerophosphate, 1µM pepstatin A, and 1µM E-64						Precleared: 500 g, 10 min; 10000 g, 30 min		dUC (2x 100000 g, 2 hours, wash)	CryoEM	IB (LRRK2)			23886663	December 2013	EV130075
Rat	Cognitive impairment	Cisterna magna						2600 g, 15 min; 9900 g, 5 min all at 10C		-80C	PMID: 19109998	Thawed in 37c water bath	120 μL	dUC (17800 g, 20 min at 10C, resuspended 50 μL FC buffer)	FC (AnnV, CD144, CD61)	FC (AnnV, CD144, CD61)			24035270	November 2013
Human	Exosomes and Aβ	LP	10 mL							Ice; EVs isolated within 2 hours of collection	L3/L4			OptiPrep density gradient 5-30% UC (200000 g, 2 hours, 1 mL fractions pelleted, 100000 g, 1 hours)		IB (Flot-1, PrPc)		Functional assay (altered synaptic plasticity)	24284042	November 2013	EV130028
Human	Glioblastoma biomarker	Ventricular/ lumbar drain or puncture, cisternal	Lumbar/ ventricular puncture: 1- 5 mL					1500 g within 30 min of collection		Snap frozen; long term -80C		Precleared: 2000 g, 20 min; 10000 g, 30 min		dUC (120000 g, 2 hours, resuspended 150 µL PBS)	EM, NTA		RT- qPCR mRNA / miRNA		24205116	October 2013	EV130154
Human	Glioma	Central (surgical), LP						Central (surgical): 300 g, 10 min		-80C		External DNA removal (Turbo DNA-free kit)	1 mL	UC (100000 g, 80 min at 4C)	Total CSF: NTA; CSF EV: CryoEM, EM		SYBR Green mRNA RT-qPCR, ddPCR; EV-BEAMing PCR (FC detection)		23881452	July 2013	EV130139
Human	Exosome transcytosis blood brain barrier	LP								Snap frozen; long term -80C		Precleared: 1500 g, 15 min; 10000 g, 45 min		1) dUC (100000 g, 150 min); 2) sucrose density gradient dUC (100000 g, 16 hours, PBS wash, 100000 g, 70 min)	1) High resolution STED microscopy (FRα, Alix), ImmunoEM (FRα, Flot-2)	1) High resolution STED microscopy (FRα, Alix), ImmunoEM (FRα, Flot-2), 1&2) IB (FRα, Flot-2, Transferrin), 2) Proteomics (MS)			23828504	July 2013	EV130090
Human	Neuroinflammation - MVs													EVs not isolated	Total CSF: FC (AnnV)	Total CSF: FC (AnnV)			23109155	October 2012
Rat, mouse		Cisterna magna		CSF examined for blood contamination		Protease inhibitors				EVs processed without freezing	Glass capillary; pool 2-5 rats			1) Centrifugation (not specified), 2) UC (110000, 1 hour)	1&2) EM, ImmunoEM (OX42, CD11b/c); Total CSF: FC (AnnV, IB4)	1&2) IF (NBD-C6HPC, AnnV, CD63, CD11b, Iba-1, IB4), ImmunoEM (OX42, CD11b/c); Total CSF: FC (AnnV, IB4);
Human	Epilepsy	LP								-80C within 30 min of collection		Thawed on ice; Protease inhibitors; Precleared: 10000 g, 30 min at 4C	1 mL	dUC (200000 g, 1 hour at 4C, resuspended 40 μL Laemmli buffer)		IB (CD133)			22130040	March 2012
Human	AD	Post-mortem	1-4 mL				Polystyrene tubes			-80C		Precleared: 2000 g, 10 min; 10000 g, 30 min all at 4C		Sucrose density gradient (2.0– 0.25 M) dUC (70000 g, 16 hours at 4C)		ELISA (Tau, pTau), IB (Alix, Tau)			22057275	February 2012	EV120107
Human	CSF exosome protein cargo	Perioperative CSF drain	200-500 mL	CSF examined for blood contamination		3.34 mM sodium azide, 0.5 mM PMSF, 20 μM leupeptin			Aliquoted	-80C		Precleared: 15000 g, 10 min		1) dUC (200000 g, 60 min, resuspended in PBS), 2) sucrose density gradient (0.25-2 M) dUC (100000 g, 2.5 hours)	1) ImmunoEM (Flot-1)	1 & 2) IB (Flot-1, TSG101); 1) ImmunoEM (Flot-1), Proteomics (FT-ICR MS)			22221959	January 2012	EV120044
Human	PD											Precleared: 800 g, 5 min; 2000 g, 10 min; 15000 g, 20 min all at 4C; 0.22 µm filtered	1.5 mL pool	dUC (100000 g, 60 min at 4C, resuspended 25 µL 8M urea 0.5% SDS)		IB (Alix, α-synuclein, PrP)			22216284	April 2011	EV110010
Human	Subarachnoid hemorrhage	Subarachnoid ventricles				0.109 M trisodium citrate	CSF transferred to vacutube				Drain tube over several hours into plastic beaker	Precleared: 1500 g, 20 min at 20c	≥ 1 mL	Centrifugation (25000 g, 60 min at 20C, PBS–citrate wash, 17570 g, 30 min at 20C)	SEM				20199878	April 2010
Human	Neurological disorders (AD, multiple sclerosis, migraine)	LP, ventricular	Lumbar: 21 mL; Ventricular: 250 mL						Aliquoted	EVs processed prior to freezing or frozen within 1 hour of collection	Lumbar: recumbent position, L2/L3 or L3/L4, Collected between 1pm-5pm; Ventricular: external drainage over 24 hours at room temp	Precleared: 3000 g, 3 min; 17000 g, 15 min	1.1 mL	dUC (200000 g, 60 min, resuspended 50 μL isolation solution)	EM, ImmunoEM (PTGS2, RALA, ARL2, SNAP23, SCG3, acetylcholine, SRD5A2, FN1)	ImmunoEM (PTGS2, RALA, ARL2, SNAP23, SCG3, acetylcholine, SRD5A2, FN1), IB (FN1, SNAP23, PTGS2, RALA, S5A2, ARL2, SCG3, SEMA4D, SYT, STX, VAMP2, CHGA/B), Proteomics (LC-MS, nano-LC ion-trap MS, high mass accuracy shotgun protein sequencing)			19735572	September 2009
Medium-wool Merino ewes	Prion disease, Creutzfeldt-Jakob disease	Cisterna magna								EVs processed prior to freezing	Laminectomy at C1/C2, cisterna magna cannulated with a 22 G needle with 10 mL syringe	CSF precleared: 2000 g, 10 min; 5000 g, 10 min; 15000 g, 30 min; 0.22 μm filtered		1) dUC (2x 100000 g, 60 min, PBS wash, resuspended in lysis buffer); 2) sucrose density gradient dUC (70000 g, 16 hours at 4C)	EM	1&2) IB (Flot-1, PrP)			18501435	August 2008
Chicken	Embryonic CSF and development	Intracranial (PND 4)						17000 g, 20 min			Mouth-operated glass micropipette		0.1 mL	UC (130000 g, 10 min, resuspended 20 µL PBS	EM	IB (ApoA1, APOE, TSG101, GRP94)		Functional assay (DiI labeled CSF EV transfer)	18331886	March 2008
Mouse		Intracranial (E12.5)						17000 g, 20 min
Abbreviations: Alzheimer's disease (AD), Amyloid beta (Aβ), Atomic force microscopy (AFM), Central nervous system (CNS), Cerebrospinal fluid (CSF), Differential ultracentrifugation (dUC), Dynamic light scatter (DLS), Electron microscopy (EM), Embryonic day (E), Enzyme-linked immunosorbent assay (ELISA), Extracellular vesicles (EVs), Flow cytometry (FC), Fluorescence-activated cell sorting (FACS),…

## Sheet: STable 3. Protein Analysis
Supplemental Table 3. Protein Analysis
Species	CSF Volume	EV Separation/Concentration	Protein Depletion or Non-EV Protein Controls	Protein Characterization Method	PMID	Publication Date	EV-TRACK ID
Human		dUC		IB: CD63 (ab59479, Abcam), GAPDH (ab181602, Abcam)	35598381	August 2022
Human				ELISA: CD9, CD63, CD81 (PS-Exo-ELISA, FUJIFILM Wako Pure Chemical Corp)	36037746	August 2022
				SP-IRIS: CD9, CD63, CD81 (ExoView human tetraspanin kit, NanoView Biosciences)
Human	50 mLs	dUC		MS: MS/MS	36005596	August 2022
Human	380 µL	ExoIntact		Proximity extension assay: Cardiovascular III panel (Olink Inc.)	35567903	July 2022
Human		dUC + UF	Bead-based FC: IgG1 (130-113-434, Miltenyi Biotec)	Bead-based FC: CD9-APC (130-12 118- 866, Miltenyi Biotec), CD81-APC (130-119-787, Miltenyi Biotec), MACSPlex Exosome Kit, human (130-108-813, Miltenyi Biotec)	35881523	July 2022
				ELISA: SNCA (ab260052, Abcam)
			IB: Calnexin (ab75801,1:2000, Abcam)	IB: L1CAM (ab24345, 1:1000, Abcam), CD11b (ab8878, 1:300, Abcam), GFAP (ab7260, 1:6500, Abcam), TSG101 (ab125011, Abcam, 1:1000)
Human	5 mL	SEC		Slot blot: CD81 (1:1000, #56039, Cell Signaling Technology), CD9 (1:1000, #13403, Cell Signaling Technology)	35740275	May 2022
			IB: Ponceau S, albumin (1:1000, #4929, Cell Signaling Technology)	IB: CD81 (1:1000, #56039, Cell Signaling Technology), CD9 (1:1000, #13403, Cell Signaling Technology)
Human	1 mL	UF		FC: vFRed (Cellarcus Biosciences), pool CD9-PE + CD63-PE + CD81-PE (Cellarcus Biosciences)	35573689	April 2022	EV220405
	5 mL	UF + SEC	IB: Total protein stain, albumin (1:1000, #4929, Cell Signaling Technology), APOA1 (12C8) (1:200, sc-080551, Santa Cruz Biotechnology), APOE (1:2000, 50A-G1A, Academy Bio-medical Company, Inc)	IB: AnnV (1:5000, GTX103250, GeneTex), CD9 (C-4) (1:200, sc-13118, Santa Cruz Biotechnology), CD11b (1:1000, ab133357, Abcam), CD63 (1:1000, ab134045, Abcam), CD81 (B-11) (1:100, sc-166029, Santa Cruz Biotechnology), Flotillin (1:10000, ab133497, Abcam), GLAST (1:500, NB100-1869, Novus Biologicals), NCAM1 (1:125, NBP2-38452, Novus Biologicals), SYP (1:1000, #36406, Cell Signaling Technology), TME…
Human		dUC + density gradient	IB: CYC (BD Pharmingen)	IB: TSG101 (Abcam), CD9 (Abcam), CD63 (Abcam), GABAB1R (Molecular Probes). NMDAR subunit: NR2B (Upstate Biotechnology). AMPAR subunit: GluR1 (Chemicon)	35083659	April 2022
Human		ExoQuick-TC		FC: CD63 (Thermo)	35432916	April 2022
Human		ExoQuick-TC		ImmunoEM: CD9 (Abcam), CD63 (antibodies-online Inc), CD81 (Abcam)	35454099	March 2022
				MS: LC-MS/MS
Human	2.8 mL	SEC	IB: APOE (1:1000, 13366, Cell Signaling Technology), APOAI (1:1000, 3350, Cell Signaling Technology), albumin (1:1000, 4929, Cell Signaling Technology)	IB: CD9 (1:1000, 13174, Cell Signaling Technology), CD81 (1:1000, 56039, Cell Signaling Technology)	35453535	March 2022
			Slot blot: APOE (1:1000, 13366, Cell Signaling Technology), APOAI (1:1000, 3350, Cell Signaling Technology), albumin (1:1000, 4929, Cell Signaling Technology)	Slot blot: CD9 (1:1000, 13174, Cell Signaling Technology), CD81 (1:1000, 56039, Cell Signaling Technology)
Human		dUC		Flow Cytometry: GFAP (ab279291, 1:100, Abcam), AQP4 (PAB 20767, 1:100, Abnova)	35346374	March 2022
				IB: GFAP (ab279291, 1:100, Abcam), AQP4 (PAB 20767, 1:100, Abnova), TTR (A0002, 1:1000, Dako)
Human		Total Exosome Isolation Kit		IB: CD9 (ab92726, Abcam), HSP70 (PA5-27337, Thermo Fisher Scientific), TSG101 (sc-7964, Santa Cruz)	35950471	February 2022
Human	125 µL	Total Exosome Isolation Kit	IB: Calnexin (BD Biosciences)	IB: Alix (Abcam)	35159272	January 2022
Human		dUC	IB: Calnexin (2679, Cell Signaling Technology)	IB: TSG101 (ab125011, Abcam), CD9 (EXOAB-CD9A-1, System Biosciences)	34217892	December 2021
Human (post-mortem)	>500uL	UF + SEC		MS: Label-free MS	34514546	December 2021
				ImmunoEM: CD63, α-synuclein
				IB: Alix (1:500, Cell Signalling), Sigma), CD63 (1:500, Abcam), CD81 (1;250, Abcam)
				ELISA: α-synuclein
Human	500 µL	Method comparison: SEC, UC, Exoquick, ExoQuick Ultra	Simoa: Albumin (DY1455, R&D Systems)	Simoa: CD9 (ab195422, Abcam; ab58989, Abcam), CD63 (MAB5048, R&D Systems; 556019, BD), CD81 (ab79559, Abcam; 349502, BioLegend)	34783650	November 2021
Mouse		Total Exosome Isolation Kit		TiN-NH-LSPR biosensor: Epidermal growth factor (EGF/EGFRvIII), CD44, CD133	34246124	November 2021
Human				SP-IRIS: SP-IRIS Mouse Tetraspanin kit (CD9, CD81, EV-TETRA-M, NanoView Biosciences)	34720883	October 2021
Human				FC: IB4-FITC, Annexin-V-APC	33464186	September 2021
Human				FC: IB4-FITC (Sigma)	34216397	August 2021
Mouse				SP-IRIS: SP-IRIS Mouse Tetraspanin kit (CD9, CD81, EV-TETRA-M, NanoView Biosciences), CD81 Alexa-555 (1:2000), Transthyretin (TTR) Alexa-647 (1:100, ITA7301, G-Biosciences)	34425919	August 2021	EV200066
Human		Centrifugation		FC: Tau1-AF488 (clone P1C6, Merck-Millipore), p-Tau[Thr181]-AF488 (clone C11107, SAB Biotech), SNAP25-FITC (clone SP12, Thermo Fisher), p-Tau[Ser202/Thr205]-Biotin (clone AT8, Thermo Fisher), Synaptophysin (clone SY38, Thermo Fisher), CD9-PerCP-Cy5.5 (clone M-L13, BD Pharmingen)	34295239	July 2021
Human	700uL	Centrifugation + Total Exosome Isolation Kit		ELISA: CD63 (EXEL-ULTRA-CD63-1, System Biosciences), HMOX1 / HO-1 (HMOX1 ELISA Kit, 252,635, Abbexa)	32880973	June 2021
				IB: CD63 (RRID:AB_2561274, 1:5000), TSG101 (EXOAB-TSG101-1, 1:3000, System Biosciences), Alix (RRID:AB_2754981, 1:10,000), L1CAM (RRID:B_448025, 1:10,000), GLAST (NB100-1869B, Novus Biologicals)
Human		SEC	Simoa: Albumin	Simoa: CD9, CD63, CD81, L1CAM	34092791	June 2021
				IB: CD9 (1:1000, MM2/57, MilliporeSigma), CD63 (1:1000, h5c6, BD Biosciences), CD81 (1:666, M38, Thermo Fisher)
	1mL	Immunocapture: L1CAM		IB: L1CAM (1:500 and 1:2000, UJ127, Abcam)
				MS
Rat		exoRNeasy Serum/Plasma Midi Kit		IB: CD63, CD81	33709257	June 2021
Sheep	1 mL	Total Exosome Isolation Kit, miRCURY Exosome Cell/Urine/CSF Kit		Dotblot: PrP (Sha31, 1:8000)	34201940	June 2021
				IB: PrP (TeSeE Western blot kit, Bio-Rad; Sha31-HRP, 0.06 µg/mL)
Mouse		PS Capture Exosome FC Kit		FACs: NRIP1 / RIP140 (ab42126, Abcam)	34193153	June 2021
Human	1 mL	miRCURY Exosome Kit		IB: CD63 (1:1000, Abcam), Alix (1:1000, Abcam)	34012263	May 2021
				ELISA: IL-6, CD81 (Elabscience Biotechnology)
Human	10mL	Centrifugation + UC		FC: α-synuclein (syn 211, Invitrogen), α-synuclein oligomer/aggregate (MJFR-14-6-4-2, Abcam)	34032594	May 2021
		Total CSF	ELISA: Hemoglobin (Bethyl Lab)	ELISA: α-synuclein (Luminex)
Human		Minute Hi-Efficiency Exosome Isolation Reagent		IB: CD63 (1:1000, ab59479, Abcam), TSG101 (1:1000, ab30871, Abcam). Loading control:β-actin (1:2000, bs-0061R-2, Bioss)	32959225	April 2021
Human	500uL	Total Exosome Isolation (from other body fluids) Kit		IB: CD9, CD63 (ExoAb Antibody Kit, System Biosciences)	33412267	April 2021
Human		dUC		FC: CD63 - bead based	33446390	March 2021
			IB: Calnexin (ab133615, Abcam)	IB: Annexin V (ab14196, Abcam). NMDAR subunites: NR1, NR2A, NR2B (Upstate Biotechnology), GABAB1R, GABAB2R (Molecular probes), LGI1 (ab30868,1:1000, Abcam), CASPR2 (ab93228, 1:300, Abcam), AMPAR subunits: GluR1/2 (Chemicon), CD9 (ab92726, Abcam), Synaptophysin (ab32127, Abcam)
Human	400uL	Total Exosome Isolation Kit		ELISA: ABCA1 (Bioswamp)	33763470	March 2021
Human	500uL	UC		Bead-based FC: MACSPlex human Exosome Kit (Miltenyi Biotec)	33669043	February 2021
Human		Neat CSF		SP-IRIS: CD9, CD63, CD81 (SP-IRIS Tetraspanin kits, NanoView Biosciences)	33430103	January 2021
		Centrifugation + miRCURY Exosome Cell/Urine/CSF Kit (#300102, Exiqon)	IB: GM130 (610822, BD Biosciences), CYC (556433, BD Biosciences)	IB: Flotillin-1 (ab41927, Abcam), CD63 (MX-49.129.5, sc-5275, Santa Cruz Biotechnology), CD81 (B-11, sc-166029, Santa Cruz Biotechnology), CD9 (20597-1-AP, Proteintech)
Human, mouse	400 µL	Total Exosome Isolation Kit, miRCURY Exosome Cell/Urine/CSF Kit		ELISA: ABCA1 (BIO-SWAMP)	33531104	January 2021
Human	1.1 mL and 1.25 mL	exoEasy	ELISA: Albumin (E88-129 ELISA kit, Bethyl Laboratories)	ELISA: CD63 and CD81 (Fujifilm Wako Pure Chemical Corporation)	33321992	December 2020
		EVSecond L70
		ExoIntact		Proximity extension assay: Cardiovascular III and Cell Regulation panels (Olink Inc.)
		MagCapture
Cynomolgus monkey		dUC		IB: Flotillin-1 (D2V7J, Cell Signaling), LRRK2 (N241A/34, Antibodies Inc; MJFF2 c41-2, Abcam), D2V7J, pS1292-LRRK2 (MJFR-19-7-8, Abcam)	33298972	November 2020
Human	3.5mL	UF + SEC		MS: LC-MS/MS	31669371	November 2020
				ELISA: CD9 (1:200, 156-820, Ancell; 1:2000, 156-030, Ancell)
				IB: CD9 (1:200, SHI-EXO-M01, COSMO BIO), CD81 (1:200, 555675, BD Biosciences)
		UF + SEC + UC		IB: CD9 (1:200, SHI-EXO-M01, COSMO BIO), CD81 (1:200, 555675, BD Biosciences)
				ImmunoEM: CD9 (1:200, SHI-EXO-M01, COSMO BIO), CD81 (1:200, 555675, BD Biosciences), NIR / NOC2L (1:50, A304-530A, Bethyl)
				MS: LC–MS/MS
Human	Pooled sample (2mL/subject)	Total Exosome Isolation Kit		IB: CD81 (clone B-11, 1:200, Santa Cruz Biotechnology)	32712030	November 2020
Human		Centrifugation + filtration		MS: LC-MS/MS	33093453	October 2020
Human	5mL	Centrifugation or Exosome Isolation Kit PS		IB: CD9 (Clone# HI9a, BioLegend), Wilms tumor-1 (WT1, Clone# D817F, Cell Signalling Technology)	32463428	September 2020
Human		ExoQuick	IB: Calnexin (ab227310, Abcam)	IB: CD63 (ab217345, Abcam), TSG101 (ab125011, Abcam), Alix (ab186429, Abcam)	33100957	September 2020
Human		Centrifugation	IB: Cytochrome c (BD Pharmingen), GM130 (BD Pharmingen)	IB: CD63 (Santa Cruz Biotechnology), CD81 (Santa Cruz Biotechnology)	32987772	September 2020
				SP-IRIS: Tetraspanin Labelling Abs (CD81, CD63, CD9, EV-TC-AB-01)
				FC: MACSPlex Exosome Kit (130108813, Miltenyi Biotec)
Human	7.2mL	UF + UFLC		MS: nUHPLC LC–MS/MS	32821252	August 2020
Human	1 mL	Ribo Exosome Isolation Reagent		MS: Reverse-phase LC-MS/MS	32468033	August 2020
				IB: CD9 (sc-59140, Santa Cruz Biotechnology), LTF (sc-53498, Santa Cruz Biotechnology), DEFA1 (PA5-19228, Thermo Fisher), S100A7 (PA5-75689, Thermo Fisher), S100A9 (PA1-46489, Thermo Fisher)
Human		MagCapture Exosome Isolation Kit PS		Total protein quantification: BCA	32854315	August 2020
				MS: Nano LC–MS/MS/MS
				Simoa: t-Tau and p-Tau231
Human		Immunocapture: CD63		Bead-based FC: CD63-PE (SAB4700218, Sigma-Aldrich)	32571344	June 2020
		dUC		ImmunoEM: CD63, CD81
Human	600 µL	UF + MagCapture Exosome Isolation Kit		MS: LC-ESI MS/MS	32035230	May 2020
Human	3mL	CD11b + EasySep Release PE Positive Kit		ELISA: Human α-synuclein (KHB0061, Invitrogen)	32355963	May 2020
				Dotblot: total α-synuclein (610787, 1:1000, BD)
	150uL	CD11b immunocapture + exoRNeasy Serum/Plasma Maxi Kit		FC: CD11b (GR3173662-1, Abcam), isotype control (GR3173857-2, Abcam)
Human		dUC		Total protein quantification: Qubit protein assay	33112118	March 2020
Human	3-6mL	UF + SEC		MS: nano-LC-MS/MS	32221402	March 2020
				ImmunoEM: CD9, CD63, 90K
			IB: Albumin (1:1000), IgG-HRP (1:10000, Sigma)	IB: CD63 (1:500, Thermo Fisher), CD9 (1:250, BD Bioscience), human 90 K/Galectin-3 binding protein (LGALS3BP, 1:2000; R&D Systems), TSG101 (1:1000, Thermo Fisher), L1CAM (clone UJ127.11, 1:4000, Sigma)
Human	5 mL	dUC		Bead-based FC: CD9	31999742	January 2020
Rat	500uL (mix of 5 rats)	Total Exosome Isolation Kit		FC: CD63, CD81	31368061	December 2019
Human	400uL	Nanotrap particles	IB: IgG (sc-66931, Santa Cruz Biotechnology)	IB: CD63 (EXOAB-CD63A-1, System Biosciences), Tat (#705, Lot #100167, NIH AIDS reagent programme), Loading control: ACTB/β-actin (ab49900, Abcam)	31789815	December 2019
Human	400uL	ExoQuick + UF	Depletion: α1-Acid glycoprotein, fibrinogen, α1-antitrypsin, haptoglobin, α2-macroglubulin, IgA, IgG, IgM, albumin, APOA1/2, transferrin (Proteome Purify-12 immunodepletion resin, R & D Systems), Ig (protein A/G, protein L agarose beads)	IB: GFAP (Abcam), GLUL (Abcam), PARK7 (Abcam), PRDX2 , HSP70 (System Biosciences), CRP (Abcam), Flotillin-1 (BD Biosciences), CD81 (System Biosciences), CD9 (Santa Cruz Biotechnology)	31805958	December 2019
				MS: Nano-reverse-phase HPLC
Human		Centrifugation		FC: Annexin V-FITC, CD90/THY1-APC (Clone #Thy-1A1, R&D Systems), HEPACAM-DyLight 405 (Clone #419305, R&D Systems), GalC (Clone # mGalC; tagged with PerCP-Cy5.5; Novus Biologicals), CD31/PECAM1-PE (Clone# 9G11, R&D Systems), CD14-Alexa Fluor 700 (Clone # HCD14, BioLegend)	31849814	November 2019
Human	3 mL	Centrifugation (18,000 g for MVs)		ImmunoEM: biotin-Annexin V (5 μg/ml, BD Biosciences)	31824868	November 2019
	20uL	Neat CSF		FC: Annexin V-FITC (Beckman Coulter). Leukocyte MVs: CD45-APC (clone HI30). Endothelial MVs: CD105-PE (clone 266). Neuron MVs: Neuron-specific enolase (ENO) NSE-PE (clone EPR3377)
Human		MagCapture Exosome Isolation Kit PS		ELISA: Human Tau and Human p-Tau [pT181] (ELISA kits Thermo Fisher)	31649498	October 2019
				MS: nano-LC–MS/MS
Human	1 mL	dUC	IB: Calnexin (StressGene)	IB: Flotillin-2 (BD Biosciences), CD63 (BD Biosciences)	31591382	October 2019
Human		FACS (Pan-EV dye)		MS: LC-MS/MS	31170500	July 2019
	200uL			FC: Phalloidin FITC (P5282,Sigma-Aldrich), CD171-BV421 (clone 5G3, 565732, BD Biosciences), CD56-PerCP-Cy5.5 (clone B159, 560842,BD Biosciences), CD45-APC-H7 (clone 2D1, 560178, BD Biosciences), CD11b
Human (post-mortem)		UF + SEC + Biotinylated antibody-based immunoaffinity		ImmunoEM: Bin1 (5 µL, sc-13575, Santa Cruz)	31263146	July 2019
				IB: Bin1 (clone 99D, sc-13575, Santa Cruz Biotechnology), Bin1 (ab153912, Abcam), Tau13 (835201, Biolegend), Tau22 (ABN454, Millipore), p-Tau (clone AT270, MN1050, Thermo Fisher), TSG101 (ab30871, Abcam), Alix (ABC40, Millipore). Loading control: β-actin (ab8229, Abcam), GAPDH (ab189095, 1:2000, Abcam)
Human	15mL	exoEasy Kit and exoRNeasy Serum/Plasma Kit		IB: CD9 (Santa Cruz Biotechnology)	31144508	July 2019
Human	700uL	Total Exosome Isolation (from other body fluids) Kit		IB: NLRC4 (Novus Biologicals), pro-caspase-1, caspase-1 (Novus Biologicals), Nik-related Kinase (Thermo Scientific)	30500463	July 2019
Human	200uL	UC	IB: Albumin and Sh αHSA (Abcam #ab8940),	IB: CD63 (clone H5C6, AB_528158, Developmental Studies Hybridoma Bank ID), CD9 (MAB1880, R&D systems ), Neuron-specific enolase (ENO/NSE) (clone EPR3377, ab79757, Abcam)	31367240	June 2019
		miRCURY Exosome Isolation Kit - Cells, Urine and CSF
		Total Exosome Isolation Kit
		SEC
Human				FC: CD3-FITC (clone UCHT-1, Immunotools), CD4-FITC (clone EDU-2, Immunotools), CD45-FITC (clone MEM-28, Immunotools), CD64-FITC (clone 10.1, BD Pharmingen), Aβ-AF488 (clone 6E10, BioLegend), Tau-1-FITC (clone PC1C6, Merck-Millipore), amyloid precursor protein (APP)-AF488 (clone 22C11, Merck-Millipore), β site APP cleaving enzyme 1 (BACE-1)-FITC (Sino Biological)	31068645	May 2019
Porcine	18mL	UC		IB: Alix ( 1:1500, ab88388, Abcam)	31027284	April 2019
Human		dUC, exoEasy Maxi Kit		ImmunoEM: CD63 (1:50, Santa Cruz), CD81 (1:50, Santa Cruz)	30639393	April 2019
Human	250uL	ExoQuick		IB: CD9, CD81, CD63, Flotillin-1, HSP70 (EXOAB-KIT-1; System Bioscience)	30557159	March 2019
				ELISA: NFL (Uman Diognostics), S100β (BioVender), HLA-DR (MyBiosource)
Human	up-to 500mL	UC		IB: Flotillin-1 (clone 18, 1:1000, BD Biosciences), Flotillin-2 (clone 29, 1:1000, BD Biosciences), Rab7a (Cell Signalling Technology), CD9 (Cell Signalling Technology), Arf6 (Abcam, Cambridge, UK)	29690821	January 2019
Human	1mL	Centrifugation + exoRNeasy Serum/Plasma Midi Kit		IB: CD9 (Novus Biologicals), CD81 (Novus Biologicals), Flotillin-1 (BD Biosciences)	30630471	January 2019
Human	8mL	UF + UC or UFLC		IB: Syntenin-1 (SDCBP), CD9 (Abcam)	30411858	December 2018
				MS: nano-UPLC–MS/MS
Human	15-20mL	UC		FC: CCR3-APC, CCR5-PerCpCY-5, CD4-Alexa Fluor 488, CD19-FITC, CD200-PeCy-7, IB4-FITC	30498433	November 2018
Human	1mL	Nanotrap particles NT80 and NT82		ELISA: CD81 (Santa Cruz Biotechnology)	30146667	August 2018
				IB: HTLV-1 Tax (Lt4), CD63 (1:100; Santa Cruz Biotechnology), Alix (1:100; Santa Cruz Biotechnology). Loading control: β-actin (1:100, Santa Cruz Biotechnology)
Human	400uL	Total Exosome Isolation Kit		IB: Flotillin-1 (1:250, BD Biosciences), CD63 (1:250, BD Biosciences)	30011310	July 2018
Rat		ExoQuick		ELISA: IL-1β (DY501, R&D Systems), CD63 (Exo ELISA kit, Bioscience)	30021215	July 2018
Human	1mL	dUC		MS: RPLC-MS/MS	29188495	July 2018	EV200189
				IB: α-II spectrin/SPTAN1 (1:1000, Enzo Life Sciences), GFAP (1:1000, Pharmingen), β-III Tubulin/TUBB3 (1:1000, Promega), Synaptophysin (1:1000, Zymed), UCHL1 (1:700, EMD Millipore)
Human	5mL	Method comparison: Total Exosome Isolation (from cell culture media), ExoQuick-TC, ExoQ and Exo-spin Exosome Purification Kit for cell culture media/urine/saliva and other low-protein biological fluids	IB: Albumin (1:500, sc-374670; Santa Cruz Biotechnology), Calnexin (1:200, ADI-SPA-860-J)	IB: TSG101 (1:500, 612697; BD transduction laboratories), RAB11 (1:500, 610657; BD transduction laboratories), NCAM (1:500, 556325; BD transduction laboratories)	29889903	June 2018
		ExoQuick		IB : MOG (Santa Cruz, Biotechnology), Alix (Santa Cruz, Biotechnology)	28273783	April 2018
Human	10mL	dUC		ELISA/Simoa: Tau (Millipore), Tau antibody (MedImmune)	29495441	February 2018
Human	100uL			FC: CD81-FITC (clone JS-81, 561956, 1 µl, BD Biosciences), CD63-PE (clone H5C6, 558020, 5 µl, BD Biosciences), CD9-BV450 (clone M-L13, 658167, 3 µl, BD Biosciences)	29449691	February 2018
Mouse (C57/BL6)				FC: IB4-FITC	29467770	February 2018
Rat	300uL	Total Exosome Isolation (from other body fluids) Kit		IB: CD63, HSP70	29467645	February 2018
Rat	ND (from 20 rats)	UC		IB: CD9, CD63, CD81, Alix, TSG101	28346015	February 2018
Human	5mL	ExoQuick	IB: IgG1 (1:500, SA1-200, Invitrogen; 1:500, 04-6120, Invitrogen)	IB: α-synuclein (SNCA/PARK1) (clone 42, 610787, 1:200, BD Transduction Laboratories). Late endosome/lysosome markers: LAMP2A (ab18528, 1:500, Abcam), LAMP1 (ab24170, 1:500, Abcam). ALP flux markers: MAP1LC3A/B (NB100-2331, 1:200, Novus Biologicals), SQSTM1/p62 (PM045, 1:1000 cell lysate, 1:500 EVs, MBL). MVB-EV markers: Flotillin-1 (610820, 1:200, BD Biosciences), Alix (clone 3A9, 2171S, 1:200, N…	29198173	January 2018
				ELISA: α-synuclein (SNCA/PARK1) in CSF EVs
Rat	ND (pooled from 3 rats)	Centrifugation		FC: Annexin V-FITC/PI detection kit	28823092	December 2017
Human		dUC		IB: LRRK2 (Clone# MJFF2 c41-2, Abcam), LRRK2 (Clone# UDD3, Abcam), pS935 LRRK2 (Clone# UDD2-10, Abcam), Flotillin-1 (Clone# D2V7J, Cell Signaling), Alix	29166931	November 2017
Human	5mL	Exo-Spin method	ELISA: Albumin (250 ng/mL, R&D systems)	ELISA: CD9 (R&D systems), CD81 (AbD serotec)	28959386	September 2017
				SOMAscan array (SomaLogic SB17)
				IB: KLKB1 (Plasma Kallikrein; Merck Millipore), APOE4 (Thermo Fisher)
Human		dUC		ImmunoEM: IL13-QD	28583903	August 2017
				FC: IL13-QD, BSA-QD
Rat	100uL	dUC		FC: IBA1-FITC (Abcam), Annexin V-APC (Sigma)	27683228	March 2017
Human	2 mL	dUC		IB: pan-Tau K9JA (Dako)	28086931	January 2017
Human	7 mL	UC	IB: Calnexin (Santa Cruz)	IB: CD9 (COSMO BIO)	27780738	January 2017
Human	1.8mL	dUC	SP-IRIS: IgG	SP-IRIS: CD63, CD81, CD171 (NanoView Diagnostics)	27853258	November 2016
			IB: Calnexin (Transduction Laboratories)	IB: TSG101 (clone 4A10, Abcam), Flotillin-2 (BD Biosciences), Cystatin C (Upstate Biotechnology)
Human	500uL	dUC		MS: High-resolution iontrap MS	27609124	November 2016
			IB: APOB	IB: Alix, CD81, GFAP, α2-macroglobulin (A2M), Fibronectin (FN1), Haptoglobin-related protein (HPR), Fibrinogen β-chain (FGB), Galectin-3 binding protein (LGALS3BP), Ceruloplasmin (CP), C4b-binding protein α-chain (C4BPA), Chitinase-3-like protein (CHI3L1)
				Bead-based FC: HSP90, Alix, GFAP, Fibronectin (FN1)
Mouse		Total Exosome Isolation Kit	IB loading control: β‐actin (1:5000; 691002, MP Biomedicals)	IB: TTR (1:1000; A002, DAKO).	27596437	October 2016
				MS: LC-MS/MS
Human		dUC	Depletion: Albumin, IgG, IgA, transferrin, haptoglobin, antitrypsin (Multiple Affinity Removal Spin Column, Agilent Technology)	MS: nano-LC-MS/MS	26736019	February 2016
Human	2.5mL	dUC	IB: Calnexin (Sigma-aldrich), IgG (Invitrogen)	IB: Flotllin-2 (BD Biosciences)	26647156	February 2016	EV220049
				Electrochemiluminescence assay: α-synuclein (Clone# 42, 1 µg/mL, BD Transduction)
Human		ExoQuick		IB: CD9, NLR Family Pyrin Domain Containing 1 (NLRP1), Caspase-1 (CASP1), Capase recruitment domain (ASC)	25628216	January 2016
Human		dUC		Bead-based FC: CD63, MHC class I, MHC class II, CD86, CD54-PE or isotype-matched controls (BioLegend)	26497684	November 2015
Human	5-7 mL	dUC		IB: CD63 (1:2000, Abcam)	26284486	September 2015	EV150090
Human		UC		IB: TDP-43 (1:300, ProteinTech Group), Flotillin-1 (1:300, Abcam)	26172304	September 2015	EV150098
Human				FC: Aβ42-PE (10 μg/mL), Tau-Alexa Fluor 488 (10 μg/mL), ApoE-Alexa Fluor 488 (10 g/mL), Annexin V-FITC (10 ng/mL), ApoJ-Alexa Fluor 488 (10 μg/mL), ApoA1-FITC (10 μg/mL)	26083568	July 2015
Monkey and mouse		dUC		ImmunoEM: Aβ (4G8)	25436414	January 2015	EV210090
				ELISA: Aβ1–40 (Wako) Aβ1–42 (Wako)
			IB: GM130, Transferrin receptor (TFRC) (BD Biosciences)	IB: Alix, Aβ (6E10, Signet), Flotillin-1 (Santa Cruz Biotechnology), Ganglioside GM1 (cholera toxin B subunit, Sigma)
Human				FC: IB4-FITC (Bandeiraea simplicifolia, Sigma), Annexin-V-APC	25087695	December 2014
Human	800uL	SEC or ExoQuick		IB: Alix (1:1000, Cell Signaling Technology), hnRNPA2/B1 (clone 2A2, 1:1000, Cell Signaling Technology)	25420022	November 2014	EV140405
Human		UC		FC: CD144-PE, CD41b/ITGA2B-FITC, CD45-PerCP-Cy5.5 (KeyGen Biotech Company)	25197356	July 2014
Human	4-6mL	Sucrose density gradient dUC		MS: nano-LC-MS/MS	24769233	June 2014	EV140066
				IB: Alix (1:500, Cell Signaling Technology), Flotillin-1 (1:1000, Santa Cruz Biotechnology), CD63 (1:500, BD Biosciences)
Mouse (CD1), Rat (Sprague Dawley)		Centrifugation or ExoQuick		PathScan Intracellular Signaling Array Kit	24533152	February 2014	EV140070
			Heme measurements; IB: Phospholipase D1 (PLD1) (1:1000, Cell Signaling Technology)	IB: PKM2 (1:1000, Cell Signaling Technology), HSP70 (1:500, Systems Biosciences), CD63 (1:500, Systems Biosciences), PTEN (1:1000, Cell Signaling Technology)
				IB: LRRK2 (Epitomics c41-2 and UDD3, and NeuroMab N241A/34)	23886663	December 2013	EV130075
Rat (Wistar)	120uL	Centrifugation		FC: Annexin V-PerCP-Cy5.5, CD144-FITC, CD61-PE	24035270	November 2013
Human	10mL	UC + density gradient		IB: Flotillin-1 (BD Bioscience), PrPC (ICSM-35, D-Gen)	24284042	November 2013	EV130028
Human		UC + density gradient		MS	23828504	July 2013	EV130090
				ImmunoEM: Flotillin-2 (BD Biosciences), FOLR1/FRα (Mov18/ZEL, Alexis Biochemicals, or NCL-L-FRα Clone BN3.2, Novocastra)
				High-resolution stimulated emission depletion (STED) microscopy: Alix (Covalab), FOLR1/FRα (Mov18/ZEL, Alexis Biochemicals, or NCL-L-FRα Clone BN3.2, Novocastra)
			IB: Transferrin (DAKO)	IB: Flotillin-2 (BD Biosciences), FRα (Mov18/ZEL, Alexis Biochemicals, or NCL-L-FRα Clone BN3.2, Novocastra)
Rats	Pooled from 2-5 rats	dUC		Flourescence microscopy: Annexin-V-FITC, CD11b-PE (BD Biosciences), IB4-FITC (Sigma), CD63 (M13, Santa Cruz), IBA1 (Wako)	23109155	October 2012
				FC: Annexin-V-APC (Sigma), IB4-FITC (Sigma)
Human				FC: Annexin-V-APC (Sigma)
				ImmunoEM: CD11b/c, OX42 (Harlan Sera-Lab)
Human	1mL	dUC		IB: CD133 (1 μg/mL, 80B258)	22130040	March 2012
Human		UC + sucrose density gradient		IB: Tau12 (1:10,000), Tau (1:1000, K9JA, DAKO), Alix (1:500; Invitrogen)	22057275	February 2012	EV120107
				ELISA: pTau-181 (AT270)
Human	200-500mL	UC + sucrose density gradient	Depletion: Ig (protein G agarose beads, Fluka)	MS: FT-ICR	22221959	January 2012	EV120044
			IB: Ig	IB: Flotillin-1 (BD Biosciences), TSG101 (Abcam)
Human		dUC		IB: α-Synuclein (1∶1000; BD Bioscience), Alix (clone 3A9, 1∶1000; Cell Signalling Technologies), PrPc (1∶1000; Sigma)	22216284	April 2011	EV110010
Human	1.1mL	dUC		MS: LC-MS, nano-LC ion-trap MS, high mass accuracy shotgun protein sequencing	19735572	September 2009
				IB: ARL2, FN1 (Santa Cruz Biotechnology), PTGS2 (Santa Cruz Biotechnology, Cell Signalling), SYT (Santa Cruz Biotechnology), STX (Santa Cruz Biotechnology), SNAP23 (Synaptic Systems), VAMP (Synaptic Systems), RALA (BD Transduction), SRD5A2 (Cell Signalling), SCG3 (Cell Signalling), SEMA4D (Chemicon), CHGA/B (Abcam)
				ImmunoEM: PTGS2 (Santa Cruz Biotechnology, Cell Signalling), RALA (BD Transduction), ARL2, SNAP23 (Synaptic Systems), SCG3 (Cell Signalling), acetylcholine (Abcam), SRD5A2 (Cell Signalling), FN1 (Santa Cruz Biotechnology)
Ovine		dUC + filtration + sucrose denity gradient		IB: Flotillin-1 (BD Biosciences), PrPc (ICSM18, D-Gen; Saf32, Cayman)	18501435	August 2008
Chick embryos			IB: APOA1, APOE, GRP94 (1:1000, Stressgen)	IB: TSG101 (1:100, Santa-Cruz)	18331886	March 2008
Abbreviations: Amyloid beta (Aβ),Cerebrospinal fluid (CSF), Differential ultracentrifugation (dUC), Electron microscopy (EM), Enzyme-linked immunosorbent assay (ELISA), Extracellular vesicles (EVs), Flow cytometry (FC), Fluorescence-activated cell sorting (FACS), Fluorescence nanoparticle tracking analysis (fNTA), Immunoblot (IB), Liquid chromatography (LC), Mass spectrometry (MS), Microvesicles …

## Sheet: STable 4. CSF EV Proteins
Supplemental Table 4. CSF EV Proteins by Gene and Protein Names
Proteins in CSF EV Preparations			Markers of CNS-Derived EVs			Non-EV Markers in Total CSF			Proposed EV and Non-EV Markers
Gene Name	Protein Name		Gene Name	Protein Name		Gene Name	Protein Name		Gene Name	Protein Name
In Vesiclepedia Top 100 EV Proteins			Neurons			Apolipoproteins			Neurons
ACTB/β-actin	Actin, cytoplasmic 1		ENO2	Gamma-enolase		Blood			ATP1A3	Sodium/potassium-transporting ATPase subunit alpha-3
ANXA5/Annexin V	Annexin A5		L1CAM/CD171	Neural cell adhesion molecule L1		APOA1/2	Apolipoprotein A-I/Apolipoprotein A-II
CD9	CD9 antigen		NCAM1/CD56	Neural cell adhesion molecule 1		APOB	Apolipoprotein B-100		Astrocytes
CD63	CD63 antigen		THY1/CD90	Thy-1 membrane glycoprotein					ITGA6	Integrin alpha-6
CD81	CD81 antigen		SNAP23	Synaptosomal-associated protein 23		CNS			LRP1	Prolow-density lipoprotein receptor-related protein 1
FLOT1	Flotillin-1		SNAP25	Synaptosomal-associated protein 25		APOE	Apolipoprotein E
*FN1	Fibronectin		STX/ST8SIA2	Alpha-2,8-sialyltransferase 8B					Microglia
GAPDH	Glyceraldehyde-3-phosphate dehydrogenase		SYP	Synaptophysin		Proteins and Glycoproteins			FTH1	Ferritin heavy chain
*LGALS3BP	Galectin-3-binding protein		SYT/SS18	Protein SSXT		Blood			LCP1	Plastin-2
PDCD6IP/Alix	Programmed cell death 6-interacting protein		UCHL1	Ubiquitin carboxyl-terminal hydrolase isozyme L1		ALB/Albumin	Albumin		KCTD12	BTB/POZ domain-containing protein KCTD12
RAB7A	Ras-related protein Rab-7a		VAMP/VAPA	Vesicle-associated membrane protein-associated protein A		ORM1	Alpha-1-acid glycoprotein 1		P2RY12	P2Y purinoceptor 12
RALA	Ras-related protein Ral-A					SERPINA1	Alpha-1-antitrypsin		TREM2	Triggering receptor expressed on myeloid cells 2
SDCBP/Syntenin-1	Syntenin-1		Astrocytes			A2M	Alpha-2-macroglobulin
TSG101	Tumor susceptibility gene 101 protein		GFAP	Glial fibrillary acidic protein		FG/Fibrinogen	Fibrinogen (gamma, alpha, beta)		Oligodendrocytes
			GLUL	Glutamine synthetase		HP	Haptoglobin		CNP	2',3'-cyclic-nucleotide 3'-phosphodiesterase
Biomarkers of Neurological Disorders			HEPACAM	Hepatocyte cell adhesion molecule		IgA	Immunoglobulin A		FTH1	Ferritin heavy chain
Aβ	Amyloid Beta		SLC1A3/GLAST	Excitatory amino acid transporter 1		IgG	Immunoglobulin G		LAMP2	Lysosome-associated membrane glycoprotein 2
ABCA1	Phospholipid-transporting ATPase ABCA1					IgM	Immunoglobulin M		MBP	Myelin basic protein
APOE	Apolipoprotein E		Microglia			TF	Serotransferrin		PLP1	Myelin proteolipid protein
APP	Amyloid-beta precursor protein		AIF1/IBA1	Allograft inflammatory factor 1
AQP4	Aquaporin-4		CD14	Monocyte differentiation antigen CD14		CNS			Non-EV Markers
BACE1	Beta-secretase 1		CD86	T-lymphocyte activation antigen CD86		VDAC1	Voltage-dependent anion-selective channel protein 1		CLU/APOJ	Clusterin
BIN1	Myc box-dependent-interacting protein 1		ENG/CD105	Endoglin
CASP1/Caspase1	Caspase-1		HLA-DR	HLA class II histocompatibility antigen		Cytoplasm			Biomarkers of Neurological Disorders
CCR3/CD193	C-C chemokine receptor type 3		ITGAM/CD11b	Integrin alpha-M		PLD1	Phospholipase D1		BSG	Basigin
CCR5/CD195	C-C chemokine receptor type 5		PTPRC/CD45	Receptor-type tyrosine-protein phosphatase C					IGF1R	Insulin-like growth factor 1 receptor
CD4	T-cell surface glycoprotein CD4		TMEM119	Transmembrane protein 119		Endoplasmic reticulum			ICAM1	Intercellular adhesion molecule 1
CD19	B-lymphocyte antigen CD19					CANX/Calnexin	Calnexin		IGF2R	Cation-independent mannose-6-phosphate receptor
CD44	CD44 antigen		Oligodendrocytes						MMP2	72 kDa type IV collagenase
CD200	OX-2 membrane glycoprotein		MOG	Myelin-oligodendrocyte glycoprotein		Golgi			VIM	Vimentin
CDH5/CD144	Cadherin-5		GALC	Galactocerebrosidase		GOLGA2/GM130	Golgin subfamily A member 2
CNTNAP2	Contactin-associated protein-like 2
CRP	C-reactive protein		Choroid plexus			Lysosome
DEFA1	Neutrophil defensin 1		TTR	Transthyretin		TFRC	Transferrin receptor protein 1
EGF	Pro-epidermal growth factor
ENO2	Gamma-enolase					Mitochondria
GABBR1	Gamma-aminobutyric acid type B receptor subunit 1					CYCS/Cytochrome C	Cytochrome c
GABBR2	Gamma-aminobutyric acid type B receptor subunit 2					TFAM	Transcription factor A, mitochondrial
GRIA1	Glutamate receptor 1
GRIA2	Glutamate receptor 2
GRIN1/NMDAR1	Glutamate receptor ionotropic, NMDA 1
GRIN2A/NMDAR2A	Glutamate receptor ionotropic, NMDA 2A
GRIN2B/NMDAR2B	Glutamate receptor ionotropic, NMDA 2B
HSPA4/HSP70	Heat shock 70 kDa protein 4
IL13	Interleukin-13
ITGA2B/CD41b	Integrin alpha-IIb
LAMP1	Lysosome-associated membrane glycoprotein 1
LAMP2A	Lysosome-associated membrane glycoprotein 2
LGI1	Leucine-rich glioma-inactivated protein 1
LRRK2	Leucine-rich repeat serine/threonine-protein kinase 2
LTF	Lactotransferrin
MAP1LC3A	Microtubule-associated proteins 1A/1B light chain 3A
MAP1LC3B	Microtubule-associated proteins 1A/1B light chain 3B
MAPT/Tau	Microtubule-associated protein tau
NEFL/NFL	Neurofilament light polypeptide
NLRC4	NLR family CARD domain-containing protein 4
NOC2L	Nucleolar complex protein 2 homolog
NRIP1	Nuclear receptor-interacting protein 1
PARK7	Parkinson disease protein 7
PRDX2	Peroxiredoxin-2
PRNP/PrP	Major prion protein
PROM1/CD133	Prominin-1
PTPRC/CD45	Receptor-type tyrosine-protein phosphatase C
PYCARD	Apoptosis-associated speck-like protein containing a CARD
S100A7	Protein S100-A7
S100A9	Protein S100-A9
SNAP25	Synaptosomal-associated protein 25
SNCA/α-synuclein	Alpha-synuclein
SPTAN1	Spectrin alpha chain, non-erythrocytic 1
SQSTM1/P62	Sequestosome-1
SYP/Synaptophysin	Synaptophysin
TAT	Tyrosine aminotransferase
UCHL1	Ubiquitin carboxyl-terminal hydrolase isozyme L1
WT1	Wilms tumor protein
Other Proteins in EV Preparations
ARF6	ADP-ribosylation factor 6
ARL2	ADP-ribosylation factor-like protein 2
C4BPA	C4b-binding protein alpha chain
CD3	T-cell surface glycoprotein CD3
CD14	Monocyte differentiation antigen CD14
CD64/FCGR1A	High affinity immunoglobulin gamma Fc receptor I
CHGA	Chromogranin-A
CHGB	Secretogranin-1
CHI3L1	Chitinase-3-like protein 1
CP	Ceruloplasmin
CST3	Cystatin-C
EEA1	Early endosome antigen 1
FGB	Fibrinogen beta chain
FLOT2	Flotillin-2
FOLR1	Folate receptor alpha
HMOX1	Heme oxygenase 1
HNRNPA2B1	Heterogeneous nuclear ribonucleoproteins A2/B1
HPR	Haptoglobin-related protein
HSP90	Heat shock protein HSP 90
ITGB3/CD61	Integrin beta-3
KLKB1	Plasma kallikrein
NLRP1	NACHT, LRR and PYD domains-containing protein 1
NPM1	Nucleophosmin
NRK	Nik-related protein kinase
PECAM1/CD31	Platelet endothelial cell adhesion molecule
PKM	Pyruvate kinase PKM
PTEN	Phosphatidylinositol 3,4,5-trisphosphate 3-phosphatase and dual-specificity
PTGS2	Prostaglandin G/H synthase 2
RAB11A	Ras-related protein Rab-11A
SCG3	Secretogranin-3
SEMA4D	Semaphorin-4D
SRD5A2	3-oxo-5-alpha-steroid 4-dehydrogenase 2
TUBB3	Tubulin beta-3 chain
WDR1	WD repeat-containing protein 1
Proteins Listed by Gene Name (https://www.genecards.org/) and Protein Name (https://www.uniprot.org/); *FN1 and LGALS3BP are listed in Vesiclepedia: Top 100 EV Proteins, but are categorized by MISEV 2018 at “secreted proteins recovered with EVs”; See Supplemental Table 2 for PMIDs for Protein Markers

## Sheet: STable 5. Quantitative RNA PCR
Supplemental Table 5. Quantitative RNA PCR
Species	CSF Volume	EV Separation/Concentration	RNA Isolation	RNA Quantification	Concentration/Volume Used	Reverse Transcription	qPCR	Instrumentation	Normalization	Analysis	PMID	Publication Date	EV-TRACK
Human		dUC + UF	TRIzol Reagent (Invitrogen)		2 µg RNA	High‐Capacity cDNA Reverse Transcription Kit (Toyobo)	MiRNA: TaqMan miRNA Assays (Thermo Fisher)	Mx‐3000P Quantitative PCR System (Stratagene)	GAPDH	Relative quantification	35411604	August 2022
Human	500 µL	UF + SEC (qEV 35 nm)	mirVana PARIS RNA and a Native Protein Purification Kit (Thermo Fisher), RNA Clean and Concentrator-5 Kit (Zymo Research)		3.2 µL total RNA	MultiScribe Reverse Transcriptase (Thermo Fisher)	MiRNA: TaqMan Advanced Array Cards,192a Format (Thermo Fisher)	QuantStudi 12K Flex Real-Time PCR System (Thermo Fisher)	Endogenous non-changing miRNA controls	Relative quantification (∆∆Cq), Cq calculated based on automatic baseline and thresholds ExpressionSuite Software v.1.3, Thermo Fisher), QC flags (AmpScore <1, CqConf <0.8, max Cq 34)	35573689	April 2022	EV220405
Human		ExoQuick-TC (System Biosciences)	EZ RNA Miniprep Kit (EZ BioResearch)	Nanodrop ND-1000 (Thermo Fisher)			MiRNA: TaqMan Low-Density Array Human miRNA Panels (Thermo Fisher)	7900HT Thermocycler (Thermo Fisher)			35432916	April 2022
							MiRNA: SYBR Green PremixScript miRNA Real-Time PCR Kit (Applied Biosystem)	Applied Biosystems Thermocycler (Thermo Fisher)	Ct control	ΔCt by fixing at 0.05 unit of basal fluorescence
Human		exoEasy Maxi Kit (Qiagen)	TRIzol Reagent (Invitrogen)	Nanodrop ND-2000 (Thermo Fisher), Bioanalyzer 2100 (Agilent), agarose gel	1 μg total RNA	PrimeScript RT Reagent Kit with gDNA Eraser (Takara)	MiRNA/mRNA: SYBR Premix Ex Taq (Takara)	StepOnePlus Real-Time PCR System (Thermo Fisher)	U6 (miRNA), GAPDH (mRNA)	Relative quantification (ΔΔCt)	35371347	March 2022
Human		miRCURY Exosome Isolation Kit (Qiagen)	miRCURY RNA Isolation Kit (Qiagen)	Nanodrop (Thermo Fisher)		miRcute Plus miRNA First-Strand cDNA Synthesis Kit (Tiangen Biotech)	MiRNA: miRcute Plus miRNA qPCR (SYBR Green) Kit (Tiangen Biotech)	Applied Biosystems PRISM 7000 (Thermo Fisher)	U6	Relative quantification (ΔΔCt)	35950471	February 2022
						FastKing gDNA Dispelling RT SuperMix Kit (Tiangen Biotech)	RNA: SuperReal PreMix Plus (SYBR Green) Kit (Tiangen Biotech)		GAPDH
Human	1 mL	miRCURY Exosome Cell/Urine/CSF Kit (Qiagen)	RNeasy Micro Kit (Qiagen)	QuBit (Invitrogen), Bioanalyzer 2100 (Agilent)	Equal concentration	TaqMan MicroRNA Reverse Transcription Kit (Thermo Fisher)	MiRNA: TaqMan miRNA Assays (Thermo Fisher)		miR-204-5p	Comparative threshold cycle method	35212942	February 2022
Human		UC	SeraMir Exosome RNA Extraction Kit (System Biosciences			ReverTraAce qPCR RT Kit (FSQ-101)	MiRNA: TB Green Premix Ex Taq (Takara)	LightCycler 480 System (Roche)	U6		34217892	December 2021
Human	500 µL	miRCURY Exosome Cell/Urine/CSF Kit (Qiagen)	miRNeasy Micro Kit (Qiagen)			miRCURY LNA RT Kit (Qiagen)	MiRNA: miRCURY LNA primer sets, SYBR Green (Qiagen)		RNA Spike-in Mix (UniSp6)	Relative quantification (ΔΔCt)	34870106	October 2021
Sheep	1 mL	miRCURY Exosome Cell/Urine/CSF Kit (Qiagen)	Total RNA Purification Kit (Norgen)		9 μL RNA	TaqMan MicroRNA Reverse Transcription Kit (Thermo Fisher)	MiRNA: TaqMan miRNA Assays (Thermo Fisher)		Spike-ins (0.5 µg MS2 RNA, 25 fmol cel-miR-39)	QC (max Ct 34), Relative quantification (ΔΔCt)	34201940	June 2021
Human	500 μL	Total Exosome Isolation (from other body fluids) Kit (Thermo Fisher)	TRIzol RT Reagent (Invitrogen)		1 µg	miRNA First-Strand cDNA Synthesis Kit (Agilient)	MiRNA: Primers (Integrated DNA Technologies), 2X SYBR Green PCR Master Mix (Thermo Fisher)	7900HT Fast Real-Time PCR System (Thermo Fischer)	U6	Relative quantification (ΔΔCt)	33412267	April 2021
Human	400 µL	Total Exosome Isolation Kit (Thermo Fisher)	miRNeasy Serum/Plasma Kit (Qiagen)	Quant-iT RiboGreen RNA Reagent (Invitrogen)	RNA yield: ~20 ng/ml	miScript II RT Kit (Qiagen)	MiRNA: TaqMan miRNA Assays (Thermo Fisher)	LightCycler 480 System (Roche)	Spike-ins (miRNeasy Serum/Plasma Spike-In, Control -C. elegans miR-39 miR mimic, Qiagen)	Relative quantification (ΔΔCt)	33763470	March 2021
Mouse
Human	400 µL	Total Exosome Isolation Kit (Thermo Fisher)	miRNeasy Serum/Plasma Kit (Qiagen)	Quant-iT RiboGreen RNA Reagent (Invitrogen)	RNA yield: ~20 ng/ml	miScript II RT Kit (Qiagen)	MiRNA: TaqMan miRNA Assays (Thermo Fisher)	LightCycler 480 System (Roche)	Spike-ins (miRNeasy Serum/Plasma Spike-In, Control -C. elegans miR-39 miR mimic, Qiagen)	Relative quantification (ΔΔCt)	33531104	January 2021
Mouse
Human		miRCURY Exosome Cell/Urine/CSF Kit (Qiagen)	miRCURY RNA Isolation Kit - Cell & Plant (Qiagen)	Quant-iT RiboGreen RNA Reagent (Invitrogen), RNA 6000 Pico and Small RNA Chips, Bioanalyzer 2100 (Agilent)	2 ng total RNA	TaqMan Advanced miRNA cDNA Synthesis Kit (Thermo Fisher)	MiRNA digital droplet PCR: TaqMan Advanced miRNA Assay (Thermo Fisher), ddPCR Supermix for Probes (No dUTP), QX200 ddPCR EvaGreen Supermix (BioRad)	QX299 Droplet Generator, QC200 Droplet Reader (BioRad), 7900HT Sequence Detection System (Thermo Fisher)	smRNA copies/nL CSF	Analyzed using QuantaSoft v.1.7.4.0917 software (BioRad)	33430103	January 2021
Human	2 mL	Total Exosome Isolation Kit (Thermo Fisher)	TRIzol Reagent (Invitrogen)	RNA Pico Chip, Bioanalyzer (Agilent)		TaqMan MicroRNA Reverse Transcription Kit (Thermo Fisher)	MiRNA: SYBR Green		U6 snRNA, β-actin	Relative quantification	32712030	November 2020
Human		miRCURY Exosome Cell/Urine/CSF Kit (Qiagen)	TRI Reagent LS (Sigma Aldrich)	Nanodrop 1000 (Thermo Fisher), Bioanalyzer 2100 (Agilent)		miScript II RT Kit (Qiagen)	MiRNA: miScript SYBR Green PCR Kit (Qiagen)	RotorgeneQ (Qiagen)	RNU6	Relative quantification (ΔΔCt)	32745947	October 2020
Human		ExoQuick (Systems Biosciences)	mirVana miRNA Isolation Kit without phenol (Thermo Fisher)	Nanodrop (Thermo Fisher), Bioanalyzer 2100 (Agilent)	Acceptable RNA: RNA integrity number ≥6.0, 28S/18S >0.7; Equal volume CSF		MiRNA: Mir-X TB Green Kit (Takara)				33100957	September 2020
Human		Total Exosome Isolation Kit (Thermo Fisher)	TRIzol Reagent, TRIzol LS Reagent (Invitrogen)			Mir-X miRNA First-Strand Synthesis Kit (Takara)	MiRNA: SYBR Green PCR Master Mix (Takara)	7500 Fast Real-Time PCR System (Thermo Fisher)	GAPDH, U6		32366676	August 2020
Human	600 µL	dUC	miRNeasy Mini Kit (Qiagen)		2 μL total RNA	TaqMan Advanced miRNA cDNA Synthesis Kit (Thermo Fisher)	MiRNA: TaqMan Advanced miRNA Assays (Thermo Fisher)	StepOne Real-Time PCR Systems (Thermo Fisher)	Spike-in (25 fmol Cel-miR-39, Ambion)	Relative quantification (ΔΔCt)	32126572	March 2020	EV200113
Rat	500 µL	Total Exosome Isolation Kit (Thermo Fisher)	miRNeasy Serum/Plasma Kit (Qiagen)	Nanodrop ND-2000 (Thermo Fisher)		Mir-X miRNA First Strand Synthesis Kit (Takara)	MiRNA digital droplet PCR: EvaGreen dye method, DG8 cartridges	QX200/QX100 Droplet Generator, QX200 Droplet Reader		QuantaSoft software	31368061	December 2019
Human	400 µL	Nanotrap particles	TRIzol Reagent (Invitrogen)				RNA: GoScript Kit (Promega), IQ Supermix (BioRad)	CFX96 System (BioRad)		Absolute quantification (cell DNA standard curve)	31789815	December 2019
Human	7 mL	dUC	TRIzol Reagent (Invitrogen)		30 ng total RNA	M-MuLV First Strand cDNA Synthesis Kit	circRNA: Primer-BLAST primer design, 2X SG Fast qPCR Master Mix (Low Rox) (Sangon Biotech)	7500 Fast Dx Real-Time PCR Instrument (Thermo Fisher)		Relative quantification (ΔΔCt)	31611906	September 2019
Human		Total Exosome Isolation Kit (Thermo Fisher)	SeraMir Exosome RNA Amplification Kit (System Biosciences)			TaqMan MicroRNA Reverse Transcription Kit (Thermo Fisher)	MiRNA: TaqMan miRNA Assays (Thermo Fisher)		MiR-16, U6	Relative quantification (ΔΔCt), Applied Biosystems SDS software (Thermo Fisher)	31395931	August 2019
Human	400 µL	miRCURY RNA Isolation Kit–Cell & Plant (Qiagen)	miRCURY RNA Isolation Kit–Cell & Plant (Qiagen)			Universal cDNA Synthesis Kit (Qiagen)	MiRNA: miRCURY LNA miRNA miRNome PCR Panel (Qiagen)		Global	Relative quantification (ΔΔCt)	31432424	August 2019
						Universal cDNA Synthesis Kit (Qiagen)	MiRNA: Qiagen probes, Exilent SYBR Green Master Mix (Qiagen)		Control miRNAs
Human	15 mL	exoEasy Kit (Qiagen)	exoRNeasy Serum/Plasma Kit (Qiagen)	Bioanalyzer 2100 (Agilent)		miScript II RT kit (Qiagen)	MiRNA: TSING KE Biological Technology primer design, 2 × T5 Fast qPCR Mix (SYBR Green I)	QuantStudio 5 Real-Time PCR System (Thermo Fisher)	U6	Relative quantification (ΔΔCt)	31144508	July 2019
Human	0.5 mL	exoRNeasy Serum/Plasma Midi Kit (Qiagen)				miScript II RT Kit (Qiagen)	MiRNA: miRprimer primer design, SYBR Green Master Mix (Thermo Fisher)		miR-210-5p	Relative quantification (ΔΔCt)	30926713	June 2019
Human	200 µL	1) SEC; 2) dUC; 3) miRCURY Exosome Isolation Cells/ Urine/CSF Kit (Qiagen); 4) Total Exosome Isolation Kit (Thermo Fisher); 5 and 6) Total CSF	1-5) mirVana PARIS Kit; 6) Plasma/Serum RNA Purification Kit (Norgen)	RNA 6000 Pico Chip (Agilent)	2 μL total RNA	TaqMan Advanced miRNA cDNA Synthesis Kit (Thermo Fisher)	MiRNA: TaqMan Advanced miRNA Assays (Thermo Fisher)	ViiA 7 Real-Time PCR System (Thermo Fisher)	Spike-ins (2x10-4 nmoles cel-miR-39, Invitrogen, ath-miR-159a)	Relative quantification (ΔΔCt) QuantStudio Real-Time PCR System, software version 1.3 (Thermo Fisher)	31367240	June 2019
Human		1) dUC; 2) exoEasy Maxi Kit (Qiagen)	mirVana miRNA Isolation Kit (Thermo Fisher)	Nanotube 2000 (Thermo Fisher)	6 ng/ml total RNA		MiRNA: miRNA-specific RT looped-primers, TaqMan (Thermo Fisher)	StepOne Real-Time PCR Systems (Thermo Fisher)	First time point for each miRNA	Relative quantification	30639393	April 2019
Human		UC	TRIzol Reagent (Invitrogen)		1 μg total RNA		lncRNA: FastStart Essential DNA Green Master (Roche)	LightCycler 96 (Roche)			30853899	February 2019
Human	1 mL	exoRNeasy Serum/Plasma Midi Kit (Qiagen)	exoRNeasy Midi Kit (Qiagen)	RNA 6000 Pico Chip (Agilent)			RNA: Primers and probes (Integrated DNA Technologies), TaqMan PreAmp Master Mix, TaqPath qPCR Master Mix (Thermo Fischer)	7900HT Fast Real-Time PCR System (Thermo Fischer)		Ct, threshold 0.2, automatic baseline	30630471	January 2019
Human	1 mL	miRCURY Exosome Isolation Kit (Qiagen)	miRCURY RNA Isolation Kit (Qiagen)			Locked Nucleic Acid (LNA) Universal cDNA Synthesis Kit (Qiagen)	MiRNA: ExiLENT SYBR Green 2X Master Mix, Qiagen Human miRNome Panels I + II V4.M (Qiagen)	7900HT Real-Time PCR System (Thermo Fisher)	Spike-ins (UniSp6, cel-miR-39-3p) + miR-204-5p, inter-plate calibration (GenEx software v6.0)	QC (Thermo Fisher Cloud Relative Quantification (RQ) app, max Ct 39)	29603092	December 2018	EV200104
						Locked Nucleic Acid (LNA) Universal cDNA Synthesis Kit (Qiagen)	MiRNA: ExiLENT SYBR Green 2X Master Mix, LNA primer sets (Qiagen)	StepOne Plus Real-Time PCR System (Thermo Fisher)	Spike-in (UniSp6) + miR-204-5p	Relative quantification (ΔΔCt)
Human		UC	TRIzol Reagent (Invitrogen)				MiRNA: Bulge-loop miRNA primer sets, RiboBio primer design, SYBR Premix Dimer Eraser	7900HT Real-Time PCR System (Thermo Fisher)	U6	Relative quantification (ΔΔCt)	30102952	November 2018
							MiRNA: TaqMan miRNA Assays (Thermo Fisher)		MiR-151a copy number per RNA fg	Absolute quantification (synthetic miR-151a standard curve)
Human	0.5 mL	miRCURY Exosome Isolation Kit (Qiagen)	miRCURY RNA Isolation Kit (Qiagen)				MiRNA: SYBR Green, Human microRNA Panel I+II, V4.M (Qiagen)	7900HT Real-Time PCR System (Thermo Fisher)	Spike-in (cel-miR-39-3p)	QC (max Ct 40), relative quantification (miRCury GenEx software v3)	29434051	August 2018
							MiRNA: SYBR Green, individual primers (Qiagen)	StepOne Plus Real-Time PCR System (Thermo Fisher)	Spike-in (UniSp6)	Relative quantification (ΔΔCt), miRNA expression processin (Applied Biosystems SDS V.2.2.2. software, Thermo Fisher; GenEx 6, MultiD Analyses)
Human	200 µL	Total Exosome Isolation Kit (Thermo Fisher)	Total Exosome RNA and Protein Isolation Kit (Thermo Fisher)		5 µL RNA	TaqMan MicroRNA Reverse Transcription Kit (Thermo Fisher)	MiRNA: TaqMan miRNA Assays (Thermo Fisher)	7900HT Real-Time PCR System (Thermo Fisher)		Relative quantification	30011310	July 2018
								StepOne Plus Real-Time PCR System (Thermo Fisher)		Absolute quantification (synthetic oligoribonucleotides standard curve)
Human	< 1 mL pool of 10 MS patients	dUC	Direct-zol RNA MiniPrep Kit (Zymo Research)		25 ng total RNA	Universal cDNA Synthesis Kit (Qiagen)	MiRNA: SYBR green, MiRNA arrays V2.0 (Qiagen)	LightCycler 480 System (Roche)	RNU1A1, RNU5G, inter-plate calibration	Ct calculated by Light Cycler system software v1.5 (Roche), QC (max Ct 38), relative quantification (ΔΔCt)	29302779	April 2018
Rat	300 µL pool of 3 rats	Total Exosome Isolation (from other body fluids) Kit (Thermo Fisher)	miRNeasy Serum/Plasma Kit (Qiagen)	Nanodrop ND-2000 (Thermo Fisher)	35–46 ng/ul	Mir-X miRNA First-Strand Synthesis Kit (Takara)	MiRNA: SYBR Green (Takara)	LightCycler 480 System (Roche)	U6 (Takara)	QC (max Ct 35), relative quantification (ΔΔCt), analysis with LightCycler 480 Software 1.5.0 (Roche)	29467645	February 2018
Human	3 mLs	sequential UF	miRCURY RNA Isolation Kit—Cell & Plant (Qiagen)	Nanodrop 2000, Quant-iT RiboGreen RNA Reagent (Thermo Fisher), Bioanalyzer 2100 (Agilent)	10 ng total RNA	PrimeScript RT Master Mix (Takara)	mRNA: Synthesized primers (Eton Biosciences), ExiLENT SYBR Green Master Mix (Qiagen)	ViiA 7 Instrument (Thermo Fisher)		QC (melting curve)	29074968	October 2017
						Universal cDNA Synthesis Kit II (Qiagen)	Small RNA: Custom-designed LNA primers, ExiLENT SYBR Green Master Mix (Qiagen)
Human	4 mL + 8 μL RNase inhibitor	UC	QIAzol Lysis Reagent + miRNeasy Micro Isolation Kit (Qiagen)			Superscript VILO cDNA Synthesis Kit (Invitrogen)	mRNA: TaqMan miRNA Assays (Thermo Fisher)	Applied Biosystems PRISM 7500 (Thermo Fisher)	GAPDH, 18S	Relative quantification (ΔCt)	28453784	October 2017
Human	300 µL	ExoQuick (Systems Biosciences)	miRCURY RNA Isolation Kit-Biofluid (Qiagen)			MultiScribe Reverse Transcriptase (Thermo Fisher)	MiRNA: TaqMan miRNA Assays (Thermo Fisher)	QuantStudio 12K Flex Real-Time PCR system (Thermo Fisher)	miR-24	Relative quantification (ΔΔCt)	28607431	June 2017
Human		dUC	miRCURY RNA Isolation Kit (Exiqon)		80 ng		MiRNA: Human Pool A v2.1 and Human Pool B v3.0 Megaplex RT Primers for RT, TaqMan miRNA Array, Human Pool A v.2.1 and Human Pool B v3.0 PreAmp primers for Preamp (Thermo Fisher)	TaqMan OpenArray Real-Time PCR	Mean of RNU44, RNU48, U6-rRNA and global mean	Relative quantification (ΔΔCt)	28978155	June 2017
Human	1 mL		1) exoRNeasy Serum/Plasma Kit; 2) Total Exosome RNA and Protein Isolation Kit	Quant-iT RiboGreen RNA Reagent, Small RNA Chip, Bioanalyzer 2100 (Agilent )	1 mL CSF		MiRNA: 1) Human miRNome miScript miRNA PCR Arrays, V16.0; 2) RT2 PCR array in 96-well format (Qiagen)	1) QuantStudio 12 K Flex Real-Time PCR System, 2) Bio-Rad CFX96 Touch Real-Time PCR Detection System		1) QC (max Ct 31), 2) QC (max Ct 35), 1 & 2) number of miRNA / mRNA detected	28717417	May 2017	EV220404
Human	300 µL	miRCURY Exosome Isolation Kit (Qiagen)	miRCURY RNA Isolation Kit - Biofluids (Qiagen)			Universal cDNA Synthesis Kit (Qiagen)	MiRNA: miRNA panel or individual assays, Exilent SYBR Green Master Mix (Qiagen)	7300 Real-Time PCR System (Thermo Fisher)	Global normalization, spike-in (UniSP6)	Relative quantification (ΔΔCt), QC (max Ct 36)	28269782	March 2017
Human	1 mL pool	miRCURY Exosome Isolation Kit (Qiagen)	miRCURY RNA Isolation Kit–Cell and Plant (Qiagen)	Nanodrop 1000 (Thermo Fisher)	20 ng RNA	miRCURY LNA Universal RT microRNA PCR (Qiagen)	MiRNA: microRNA LNA PCR primer sets, Exilent SYBR Green Master Mix (Qiagen)	7500 Real-Time PCR Fast System (Thermo Fisher)	miR24, miR-93, miR-103	Relative quantification (ΔΔCt, 7500 SDS system software (version 1.2.3)	26860411	March 2017
Human	1 mL	miRCURY Exosome Isolation Kit (Qiagen)	miRCURY RNA Isolation Kit (Qiagen)			MultiScribe Reverse Transcriptase (Thermo Fisher)	Digital PCR: TaqMan miRNA Assays, QuantStudio 3D Digital PCR Master Mix v2 (Thermo Fisher)	QuantStudio 3D Digital PCR System (Thermo Fisher)		QuantStudio 3D AnalysisSuite Cloud Software, version 3.0.3 (Thermo Fisher)	27780738	January 2017
Mouse		Total Exosome Isolation Kit (Thermo Fisher)	miRNeasy Kit (Qiagen)	Nanodrop ND‐1000 (Thermo Fisher), Bioanalyzer 2100 (Agilent)	4 µL total RNA	MultiScribe Reverse Transcriptase (Thermo Fisher)	MiRNA: TaqMan miRNA Assays (Thermo Fisher)		Global normalization		27596437	October 2016
Human		dUC	miRNeasy Mini Kit (Qiagen)	Nanodrop ND-1000, RiboGreen Reagent (Thermo Fisher)	20 ng RNA	miRCURY LNA Universal RT microRNA PCR (Qiagen)	MiRNA			Absolute quantification (miRNA mimic standard curves)	27062568	March 2016
Human		Sucrose density gradient + dUC	miRNeasy Serum/Plasma Kit (Qiagen)	UV 260/280 and 230/260 absorbance ratios, RNA Pico Chip, Bioanalyzer (Agilent)	25 ng total RNA		MiRNA: TaqMan Low-Density Array Human miRNA Panels (Thermo Fisher)	7900HT Real-Time PCR System (Thermo Fisher)	RNU44, RNU6B	Relative quantification (ΔΔCt, SDS software v2.2.2), QC (max Ct 35)	26497684	November 2015
							mRNA: SYBR Green Supermix (Thermo Fisher)	Thermocycler (BioRad)	Ct control values	QC (melting curve), Ct based on basal fluorescence 0.5 units, relative quantification (ΔΔCt)
Human	5-7 mL	dUC	RNeasy Serum/Plasma Kit (Qiagen)	Nanodrop (Thermo Fisher), Bioanalyzer 2100 (Agilent)			mRNA / miRNA: Primers (Ambion)		GAPDH		26284486	September 2015	EV150090
Human	4 mL	dUC	miRCURY RNA Isolation Kit (Qiagen)	Nanodrop ND-1000 (Thermo Fisher)	4 µL RNA	miRCURY LNA Universal RT microRNA PCR (Qiagen)	MiRNA: TaqMan OpenArray Human MicroRNA Panel (Thermo Fisher)			Processed / filtered with Perl and R scripts, QC (Amp Scores >1.15, CTs10-28)	25903655	June 2015
					10 ng RNA	miRCURY LNA Universal RT microRNA PCR (Qiagen)	MiRNA: TaqMan miRNA Assays (Thermo Fisher)			Absolute quantification (miRNA mimic standard curves)
		exoRNeasy Maxi Kit (Qiagen)
Human		Total Exosome Isolation Kit (Thermo Fisher)	Total Exosome RNA Isolation Kit (Thermo Fisher)		270-420 ng/ml	miScript II RT kit (Qiagen)	MiRNA: TaqMan miRNA Assays (Thermo Fisher)		U6		25119742	November 2014
Mouse
Rat	Pool 100-200 µL / rat litter	ExoQuick (Systems Biosciences)	Total RNA: TRIzol Reagent (Invitrogen); miRNA: spin column (Systems Biosciences)		250 ng miRNA; 25 ng cmiDNA	SeraMir 3′ adaptor oligo, 5′ Seramir switch oligo (Systems Biosciences), PolyA polymerase	MiRNA: cmiDNA primer (BioRad), IQ SYBR Green Supermix	MyCycler (BioRad)		QC (melting curve), agarose gel	24533152	February 2014	EV140070
Rat		Sucrose density gradient + dUC	QIAzol Reagents + miRNeasy Mini Kit (Qiagen)			miRNA Reverse Transcription Kit (Thermo Fisher)	MiRNA: TaqMan miRNA Assays (Thermo Fisher)		U6		23630198	December 2013	EV130128
Human		dUC	miRCURY RNA Isolation Kit (Qiagen)	Nanodrop ND-1000 (Thermo Fisher)		miRCURY LNA Universal RT microRNA PCR (Qiagen)	RNA			Absolute quantification (U87MG genomic DNA and miRNA mimic standard curves)	24205116	October 2013	EV130154
Human	1 mL	UC	miRNeasy Kit (Qiagen)	RNA 6000 Pico Chip, Bioanalyzer 2100 (Agilent)		SuperScript VILO cDNA Synthesis Kit (Invitrogen)	mRNA: Power SYBR Green PCR Master Mix (Thermo Fisher)	ABI Prism 7000 PCR System (Thermo Fisher)		Ct anaylzed in automode, QC (melting curve, agaorse gel)	23881452	July 2013	EV130139
							mRNA ddPCR: Taqman MGB probes, TaqMan Genotyping Master Mix (Life Technologies), RainDrop Source Chip (RainDance Technologies)	Mastercycler Pros (Eppendorf)	Background fluorescence	RainDrop Analyst (RainDance Technologies)
							mRNA EV-BEAMing PCR: TITANIUM Taq DNA Polymerase (Clontech)	Veriti Thermal Cycler (Thermo Fisher), LSR II flow cytometer (BD Biosciences)		FC based analysis (FACSDiva software (BD Biosciences)
Abbreviations: Cerebrospinal fluid (CSF), Cycle threshold (Ct), Differential ultracentrifugation (dUC), Extracellular vesicles (EVs), Flow cytometry (FC), Fluorescence-activated cell sorting (FACS), Quality control (QC), Quantification cycle (Cq), Size exclusion chromatography (SEC), Ultracentrifugation (UC), Ultrafiltration (UF)

## Sheet: Stable 6. RNA Sequencing
Supplemental Table 6. RNA Sequencing
Species	CSF Volume	EV Separation/Concentration	RNA Isolation	RNA QC	RNA Amount	Library Prep	Library QC	Library Amount	Sequencing	Instrumentation	Normalization	Alignment / Prediction	Analysis	PMID	Publication Date	EV-TRACK
Human		dUC	TRIzol Reagent (Invitrogen)			PAGE enriched, library prep: 3' adaptors added, 5' adapters ligated, PCR amplified			Small RNA	HiSeq 2500 (Illumina)			QC (Q-value ≤ 20, reads with adapters but no small RNA, poly A in small RNA, reads < 18nt), edgeR software	35598381	August 2022
Human		dUC	TRIzol Reagent (Invitrogen)	Nanodrop 2000 (Thermo Fisher) Bioanalyzer 2100 (Agilent)		NEBNext Multiplex Small RNA Library Prep Set for Illumina (NEB)			Small RNA	HiSeqX and HiSeq2500 (Illumina)	Transcripts per million based on miRNA read counts (DEseq2R package)	miRbase (Bowtie), CircRNA prediction (CIRI2, Find_circ)	Differential expression (HTSeq)	35501306	May 2022
						NEBNext Ultra RNA Library Prep Kit (NEB)			RNA			Human reference genome NCBI/UCSC/Ensembl (HISAT2)
Human		exoEasy Maxi Kit (Qiagen)	TRIzol Reagent (Invitrogen)	NanoDrop ND-2000 (Thermo Fisher), Bioanalyzer 2100 (Agilent), agarose gel					Small RNA: TruSeq Rapid SR Cluster Kit (Illumina)	NextSeq 500 (Illumina)	Counts per million reads (miRDeep2)	miRNA annotated human referance genome		35371347	March 2022
Human		exoRNeasy Serum/Plasma Kit (Qiagen)				NEXTflex Small RNA Library Prep Kit v2 (BIOO)	High Sensitivity DNA Kit, Bioanalyzer 2100 (Agilent)	Equimolar amounts of libraries (6-8pM)	Small RNA			Human genome mapped exceRpt BAM files	exceRpt small RNA pipeline	35317387	March 2022
Human	1 mL	miRCURY Exosome Cell/Urine/CSF Kit (Qiagen)	RNeasy Micro Kit (Qiagen)	QuBit (Invitrogen), Bioanalyzer 2100 (Agilent)		NEBNext Multiplex Small RNA Library Prep Set (NEB)		Equal concentration	Small RNA: MiSeq Reagent Kit v3 (Illumina)	Miseq Sequencer (Illumina)	Reads per million mapped reads	Small RNA databases (DASHR, miRbase)	150 cycles, CLC Workbench 12.0 software (Qiagen)	35212942	February 2022
Human	4 mL	exoEasy Serum/Plasma Maxi Kit (Qiagen)		Bioanalyzer 2100 (Agilent)	5 μL total RNA	QIAseq miRNA Library Kit (Qiagen)		Equimolar amounts of libraries	Small RNA	NextSeq 500 (Illumina)		miRBase v22 (Bowtie2)	QC (quality score < 30), read counts determined using samtools	33945510	June 2021
Rat		exoRNeasy Serum/Plasma Midi Kit (Qiagen)	QIAzol Lysis Reagent (Qiagen)			QIAseq miRNA Library Kit (Qiagen)			Small RNA	NextSeq 500 (Illumina)			10 million reads, filtered (DEGseqR)	33709257	June 2021
Human		Minute Hi-Efficiency Exosome Isolation Reagent (Invent Biotechnologies)	Total Exosome RNA Isolation Kit (Thermo Fisher)	NanoDrop ND-1000 (Thermo Fisher), RNA 6000 Nano Chip, Bioanalyzer 2100 (Agilent)		TruSeq Stranded Total RNA Library Prep Kit (Illumina)		10 pM libraries	RNA: Ribo-Zero rRNA Removal Kit (Illumina)	HiSeq Sequencer (Illumina)		Human reference genome UCSC HG19 (hisat2)	150 cycles, QC (low quality reads), trimmed (cutadapt sv1.9.3), differential expression (Cuttdiff software 27)	32959225	April 2021
Human	4.5 mL	UC	TRIzol Reagent (Invitrogen)	RNA 6000 Pico Chip (Agilent)	5 μL total RNA	TruSeq Small RNA Library Prep Kit (Illumina)			Small RNA	HiSeq 4000 (Illumina)	Batch effect (RUVSeq v1.8.0)	Bowtie v1.1.2	50 bp single-end reads, 10-20 million reads/sample, trimming / QC (FastQC v.0.11.5), differential expression (DESeq2 v1.14.1)	33931970	April 2021
Human		miRCURY Exosome Cell/Urine/CSF Kit (Qiagen)	miRCURY RNA Isolation Kit - Cell & Plant (Qiagen)	Quant-iT RiboGreen RNA Reagent (Invitrogen), RNA 6000 Pico and Small RNA Chips, Bioanalyzer 2100 (Agilent)	10 ng RNA		KAPA Library Quantification Kits for Illumina sequencing platforms (Roche), TapeStation D1000 ScreenTape (Agilent)	Equimolar amounts of libraries	Small RNA: SMARTer smRNA-Seq Kit for Illumina (Takara)	HiSeq 2500 (Illumina)		mirBase v21, non-coding RNA database Rfam 9.1	101 base reads, Illumina pipeline analysis, trimming (Cutadapt program)	33430103	January 2021
Human	Referenced PMID: 30914410								Long RNA: Referenced PMID 30914410	Referenced PMID: 30914410				33133426	October 2020
Human	1 mL	dUC	TRI Reagent (Sigma Aldrich)						Small RNA: TruSeq Small RNA Kit (Illumina)		Variance stabilization normalization		Convert base calls to FASTQ (Illumina’s bcl2fastq v 1.8.4) , QC (FastQC v 0.11.5), removal of unwanted variances R (v3.2.2) package RUVSeq (v1.14.0)	31591382	October 2019
Human	15 mL	exoEasy Kit (Qiagen)	exoRNeasy Serum/Plasma Kit (Qiagen)	Bioanalyzer (Agilent)					Small RNA: BGISEQ-500 Technology (BGI)		Transcripts per kilobase million	Reference genome and databases (Bowtie)	20 million reads	31144508	July 2019
Human	200 µL	1) SEC; 2) dUC; 3) miRCURY Exosome Isolation Cells/ Urine/CSF Kit (Qiagen); 4) Total Exosome Isolation Reagent (Invitrogen)	Plasma/Serum RNA Purification Kit (Norgen)	RNA 6000 Pico Chip (Agilent)			Qubit dsDNA HS Kit (Thermo Fisher), High Sensitivity DNA Kit (Agilent), Bioanalyzer 2100 (Agilent)		Small RNA: NEXTflex Small RNA-Seq Kit v3 (BIOO)	HiSeq 2500 (Illumina)	Trimmed mean of M-values	Human genome with the corresponding annotations GRCh38/GENCODE-v26 (Bowtie)	51 bp single-read sequenced, trimmed (NEXTflex Small RNA-Seq Kit recommendations), differential expression (Partek Flow application, v7.0)	31367240	June 2019
Human	1 mL	exoRNeasy Serum/Plasma Midi Kit (Qiagen)	exoRNeasy Midi Kit (Qiagen)	RNA 6000 Pico Chip (Agilent)		Nextera XT DNA Library Prep Kit	Qubit dsDNA HS Kit (Thermo Fisher), High Sensitivity DNA Kit (Agilent)	1 ng library DNA	RNA: SMART-seq v4 Ultra Low Input RNA Kit for Sequencing (Takara); MiSeq Reagent Kit v3, NextSeq 500/550 High Output Kit (Illumina)	NextSeq 500, MiSeq (Illumina)	Counts per million	Human reference genome B37.3 (OmicSoft ArrayStudio, Qiagen)		30630471	January 2019
Human	1 mL		1) exoRNeasy Serum/Plasma Kit; 2) Total Exosome RNA and Protein Isolation Kit	Quant-iT RiboGreen RNA Assay Kit, Small RNA Chip, BioAnalyzer 2100 (Agilent )	3.67 ng RNA, Long RNA	TruSeq Small RNA Library Prep Kit (Illumina)		Pooled		Single-read Illumina V3 flowcell (Illumina)			Threshold value ≥ 5 counts / RNA, number of miRNA / mRNA detected	28717417	May 2017	EV220404
					2.0 ng RNA	NuGen Ovation RNASeq FFPE system, KAPA Hyper Library Preparation Kit (KAPA Biosystems)	QuBit dsDNA HS Kit (Thermo Fisher), KAPA SYBR FAST Universal qPCR Kit (KAPA Biosystems)	Pooled and paired		Paired End Illumina V3 flowcell (Illumina)
Human	7 mLs	UC	miRNeasy Mini Kit, RNeasy MinElute Cleanup Kit (Qiagen)			TruSeq Small RNA Library Prep Kit (Illumina)			Small RNA	HiSeq 2500 (Illumina)	Counts per million, relative log expression method (edgeR)	Human reference genome hg19 (BWA v0.5.9)	50 bp single-lant reads, QC (exclusion: sequences with 'N', aligned with ribosomal DNA repeat unit GenBank accession HSU13369), differential expression post-processed reads analysed with script ‘quantifier.pl’ (miRdeep2 package (v2.0.0.7; miRbase database)	27780738	January 2017
Human		SEC + Total Exosome Isolation Kit (Thermo Fisher); ExoQuick-TC (Systems Biosciences)	TRIzol Reagent (Invitrogen)						Small RNA: Illumina small RNA preparation kit	HiSeq 2000 (Illumina)			Paired-end 90–100 nucleotide reads	25420022	November 2014	EV140405
Human	72 ml pool	UC + UF	TRI Reagent (Sigma Aldrich)			TruSeq RNA Sample Prep Kit v2 with minor modifications	Fragment Analyzer		Long RNA	HiSeq 4000 (Illumina), SE		Homo sapiens genome assembly hg38 from ENSEMBL	10 million reads/sample, aligned using STAR version 2.5.2. Transcripts analysed with DESeq2	36076207	September 8, 2022
						QIAseq miR Library Kit			Small RNA				30 million reads/sample, aligned using bowtie2 version 2.3.4. non-coding RNA analyzed with DESeq2
Human	200 ul	Total CSF	miRNeasy (Qiagen)			4N protocol D				Single-read Illumina V3 flowcell (Illumina)		Human genome mapped exceRpt BAM files	exceRpt small RNA pipeline	30380423	October 2018
Human		Total CSF			550-3600 pg RNA	NEB-based directional RNA-Seq (NEB)				HiSeq 2000 (Illumina)	Counts per million	Human transcriptome (reference hg19); STAR 2.1.3	EdgeR	26889637	March 2016
Human	1 mL	Total CSF	miRVana (Thermo Fisher)		total RNA in 1 mL	TruSeq Small RNA Library Prep Kit (Illumina)			Small RNA	HiSeq 2000 (Illumina)	DESeq2	miRBase; miRDeep2	50 bp single end reads, miRDeep2	24797360	March 2014
Human	1 mL	Total CSF	miRVana PARIS (Thermo Fisher)		total RNA in 1 mL	TruSeq Small RNA Library Prep Kit (Illumina)			Small RNA	HiSeq 2000 (Illumina)	DESeq2	miRBase; miRDeep2	50 bp single end reads, miRDeep2	23525801	March 2013
Abbreviations: Base pair (bp), Cerebrospinal fluid (CSF), Differential ultracentrifugation (dUC), Extracellular vesicles (EVs), Quality control (QC), Size exclusion chromatography (SEC), Ultracentrifugation (UC), Ultrafiltration (UF)

## Sheet: STable 7. RNA Hybridization
Supplemental Table 7. RNA Hybridization
Species	CSF Volume	EV Separation/Concentration	RNA Isolation	RNA QC	Concentration/Volume Used	Labeling QC	Hybridization Array	Instrumentation	Normalization	Analysis	Validation	PMID	Publication Date	EV-TRACK
Human		Sucrose density gradient + dUC	miRNeasy Serum/Plasma Kit (Qiagen)				NanoString: nCounter human v3 miRNA expression assay (NanoString)		Technical and biological (nSolver software version 2.5)		TaqMan miRNA Assays	35083659	2022-04-01
Human		miRCURY Exosome Cell/Urine/CSF Kit (Qiagen)	TRI Reagent LS (Sigma Aldrich)	NanoDrop 1000 (Thermo Fisher), Bioanalyzer 2100 (Agilent)	100 ng RNA		MiRNA microarray: SurePrint Human miRNA Microarrays Release 21.0 8 × 60k (Agilent)	Agilent Scanner B	Signal density normalization (Genespring v 13.0, Agilent)	Feature Extraction Software (Agilent)	Custom SYBR Green miRNA oligos	32745947	2020-10-01
Human		ExoQuick (Systems Biosciences)	mirVana miRNA Isolation Kit without phenol (Thermo Fisher)	NanoDrop (Thermo Fisher), Bioanalyzer 2100 (Agilent); RNA integrity number ≥6.0, 28S/18S >0.7	Equal volume CSF		MiRNA microarray: Human miRNA microarray (Agilent), performed by Shanghai Biochip Corp	Performed by Shanghai Biochip Corp		Data viewed using MeV 4.6 software (MultiExperiment Viewer)	Custom TB Green miRNA oligos	33100957	2020-09-01
Human	7 mL	dUC	TRIzol Reagent (Invitrogen)		1 μg circRNA		circRNA microarray: Human circRNA Array v2, Super RNA Labeling Kit (Arraystar)	Agilent Scanner G2505C (Agilent)	R software Limma package	Data extraction Agilent Feature Extraction software (Agilent)	Custom SYBR Green circRNA oligos	31611906	2019-09-01
Human		SEC + Total Exosome Isolation Reagent (Thermo Fisher), ExoQuick-TC (Systems Biosciences)	TRIzol Reagent (Invitrogen)	Bioanalyzer (Agilent)	500 ng RNA	ELOSA	MiRNA microarray: FlashTag Biotin Labeling Kit, Affymetrix Genechip miRNA 3.0 Arrays (Affymetrix)	16-bit Genechip scanner 3000 7G platform		Affymetrix GeneChip Command Console software, TM4 microarray software	RNA-seq	25420022	2014-11-01	EV140405
Rat	Pool 100-200 µL / rat litter	ExoQuick (Systems Biosciences)	Total RNA: TRIzol Reagent (Invitrogen); miRNA: spin column (Systems Biosciences)		500 ng miRNA	ELOSA	MiRNA microarray: FlashTag Biotin Labeling Kit, Affymetrix Genechip miRNA 3.0 Arrays (Affymetrix)	16-bit Genechip scanner 3000 7G platform		Affymetrix GeneChip Command Console software	BioRad SYBR Green miRNA oligos	24533152	2014-02-01	EV140070
Human
Abbreviations: Cerebrospinal fluid (CSF), Differential ultracentrifugation (dUC), Enzyme linked oligosorbant assay (ELOSA), Extracellular vesicles (EVs), Quality control (QC), Size exclusion chromatography (SEC)

## Sheet: STable 8. Glycomics
Supplemental Table 8. Glycomics
Species / Biological Material	EV Separation/Concentration	EV Analysis	Glycoconjugate	Analytical Techniques	Results	PMID	Publication Date	EV Track
Mouse (B16F10) and human cells (HEK-293T)	Diafiltration; SEC	CryoEM; FC; NTA	GP (CD63)	Glycoengineering of EV surface glycans (CD63, FUT7, FUT9)	Cell-specific targeting of EVs through engineering the glycocalyx	36463392	December 2022
Human breast cancer cells	dUC	EM; IB (TSG101, CD63, GM130, CytC); NTA		IB (ST6Gal1); Sialyltransferase assays	Extracellular (including EV) sialyltransferase ST6GAL1 in breast tumor cell growth and invasiveness	35676533	November 2022
Mouse serum	dUC	IB (CD9, CD81); NTA	GP (N-glycans)	MALDI-TOF MS	N-glycosylation patterns of serum-derived exosomes (mouse tissue glycome atlas 2022)	36280747	October 2022
Wharton’s Jelly mesenchymal stromal (iWJ-MSC) cells	UF + SEC	CyoEM; Dot blot (ezrin, Calnexin); FC (CD9, CD63)	GP (N-glycans)	PNGase F treatment; Lectin microarray	EV N-Glycans from iWJ-MSC cells are critical for EV–cell Interaction and functional activation of endothelial cells	36076936	August 2022
Human serum	Affinity capture (dual glutathione and cysteine hydrophilic groups)	IB (CD9, CD63, TSG101)	GP	nanoLC-MS/MS	Covalent organic frameworks with dual-hydrophilic groups for specific capture of serum exosomes	35963153	August 2022
Human gastointestinal cancer cells	dUC	EM; FC; IB (CD63, CD81); Nanoscale FC	GP	Lectin arrays; Sample protein microarrays; Lectin staining; Lectin blotting	Glycopattern alteration of GPs in gastrointestinal cancer cell lines and derived exosomes	35786973	August 2022
Human lung carcinoma cell lines	dUC	IB (CD81, CD63, FLOT-1, Alix); EM	GP	Lectin blotting; Lectin pull-down; Glycomics (LC-ESI-MS, MS/MS)	N-glycans of SCLC-sEVs had N-glycan structures also found in the brain N-glycome, while NSCLC-sEVs were dominated by typical lung-type N-glycans with core fucosylation	35447118	June 2022
Human serum	UC; Total Exosome Isolation Reagent; Exo-GAG specific for GP enrichment (Nasabiotech); SEC	CryoEM; IB (CD9, APOE); NTA; Proteomics	GP	Proteomics (timsTOF Pro with PASEF + nanoElute LC)	Human serum EV proteomic profile depends on the enrichment method employed	34681804	October 2021
Human mammary epithelial (MCF10A) and carcinoma cells	UC	FC; IB (Alix, CD63, TSG101, integrin β1); ImmunoEM (CD63, integrin β1); NTA	GP (integrin β1)	Lectin blotting; PHA-E-agarose + LC-MS/MS	Bisecting GlcNAc modification diminishes the pro-metastatic functions of small EVs from breast cancer cells	33304474	October 2020
Human plasma	Magcapture Exosome Isolation Kit	ExoCounter + anti-CD9 nanobeads; NTA; SEM	GP, GL	Lectin arrays	O-glycan-altered EVs: A specific serum marker elevated in pancreatic cancer	32878320	August 2020
Human plasma	SEC	AFM; IB (CD9, Calnexin); NTA; Zeta potential	GP, GL, GAG from PG	Permethylation, nonreductive release; Hydrolysis, reduction, acetylation; GC-MS	Glycan node analysis to characterize plasma EV glycome	32842648	August 2020
Human CSF	UF + SEC	DLS; IB (CD63, CD9, L1CAM, IgG, Albumin); ImmunoEM (CD63)	GP (LGALS3BP, L1CAM)	IB; Proteomics	Most CSF L1CAM co-eluted with soluble proteins; LGALS3BP was detected in nanoparticles of irregular shapes and heterogeneous sizes and occasionally on EVs	32221402	March 2020
Mouse cells (AML12, MLP29)	dUC	CryoEM; IB (TSG101, Hsp70, LimpII, Lamp1, GPR78); NTA	GP, GL	Lectin microarrays; Neuraminidase and PNGase F digestion	Assessing the role of surface glycans of EVs on cellular uptake	31417177	August 2019
Human gastric cancer cells (MKN45)	UF + dUC; Total Exosome Isolation Reagent (Invitrogen); OptiPrep density gradient + dUC; SEC	EM; IB (Syntenin-1, CD81, CD9, CD63, Alix, CytC); NTA	GP	IB (sialyl-Tn); Lectin blotting; Proteomics (MALDI-TOF/TOF MS)	Different isolation approaches lead to diverse glycosylated EV populations; identification of sialyl-Tn carriers in EVs	31236201	June 2019	EV190018
Mouse cells (MLP29)	UC	CryoEM; NTA; IB (Lamp1, Flot-1, TSG101, CD81; CoxIV)	GP, GL	Neuraminidase	Modification of the glycosylation of EVs alters their biodistribution in mice	30623961	January 2019
Human (H4) and mouse (Tu) glioma cells; human (HEK-293) cells	UC	IB (CD63, CD9, CD81, Flot-2, Annexin 1, Calnexin); ImmunoEM (CD9, CD63)	GP (N-glycans)	2-AB labeling; NP-HPLC; Exoglycosidase digestion; MALDI-TOF MS	Characterization of N-glycan profiles of EVs and comparison with cellular extracts	29888905	July 2018
Human iPSCs (201B7)	UF + MagCapture Exosome Isolation Kit PS	FC (CD9, CD63); IB (CD9, CD63); NTA	GP, GL	Lectin microarray	Glycome analysis of EVs derived from human iPSCs	29507392	March 2018
Cancer cells	AF4	AFM; EM; IB (Alix, TSG101, Hsp90)	GP, GL	Lectin blotting; Glycomics (MALDI-MS and nanoLC-ESI-MS/MS)	Identification of distinct nanoparticles and subsets of EVs by AF4; exosome subsets were enriched with sialylated GPs	29459780	March 2018
Human ovarian cells (OVMz)	dUC	IB (CD63, TSG101, L1CAM, CD9, Calnexin, GRASP65, GS28); NTA	GP	Proteomics; Lectin blotting	Specific glycosignatures	26248080	August 2015
Human glioblastoma (U87) cells; human HEK-293) cells	Pre-cleared (UF + Centrifugation); Affinity capture (heparin); dUC; ExoQuick-TC (Systems Biosciences)	EM; IB (Alix); NTA		Proteomics	Heparin affinity purification of EVs	25988257	May 2015
Mouse, monkey CSF	dUC	EM; IB (Alix, Flot-1, Aβ; GM130); RPS	Glycosphingolipids	EGCase I and II digestion; MALDI-TOF MS	A potential function for neuronal exosomes: Sequestering intracerebral Aβ peptide	25436414	January 2015	EV210090
Mouse primary neuronal and glial cells
Review					EVs and glycosylation	34495533	September 2021
Review					Glycosylation of cancer EVs: Capture strategies, functional roles and potential clinical applications	33430152	January 2021
Review					Glycosylation of EVs: Current knowledge, tools and clinical perspectives	29535851	March 2018
Review					Glycoconjugates from EVs: Structures, functions and emerging potential as cancer biomarkers	28347750	August 2017
Review					Getting to know the EV glycome	26888195	April 2016
Abbreviations: Amyloid beta(Aβ), Asymmetrical flow field-flow fractionation (AF4), Atomic force microscopy (AFM), Differential ultracentrifugation (dUC), Electron microscopy (EM), Electrospray ionization (ESI), Flow cytometry (FC), Immunoblot (IB), Gas chromatography (GC), Glycolipid (GL), Glycoprotein (GP), Glycosaminoglycan (GAG), Liquid chromatography (LD), Mass spectrometry (MS), Matrix-assis…

## Sheet: STable 9. Lipidomics
Supplemental Table 9. Lipidomics
Biological Material	EV Separation/Concentration	EV Analysis	Lipid Extraction	Analytical Techniques	Results	PMID	Publication Date	EV-TRACK
Human Parietal cortex (control, AD	Brain dissociation (GentleMACS + MACS Smart strainer, Miltenyi Biotec) then Sucrose density gradient dUC + Immunoisolation (CD11b)	EM; IB (CD81, CD63, CD9, Tau, TMEM119, P2RY12, Syntenin, Calnexin, GM130); RPS	Methanol/chloroform (2/1, v/v, Bligh–Dyer, PMID: 13671378)	LC-MS/MS	AD Microglial EVs: Increased bis(monoacylglycerol)phosphate (BMP) and monohexosylceramides; Decreased phosphatidylethanolamine, phosphatidic acid, and PS	34925024	December 2021
Human Frontal and Cingulate cortex (Control, Lewy body dementia)	Brain dissociation (papain) then SEC + UF	EM; IB (CD63, CD81, Synaptophysin, SNAP25, α-synuclein, VDAC, TFAM, Calnexin); RPS	Methanol/chloroform (2/1, v/v)	LC-MS	Brain derived EVs: Increased in Lewy body dementia	34514546	December 2021
Post mortem CSF (Control, Lewy body dementia)	SEC + UF	EM; IB (CD63, Flotillin-1, Alix, TSG101); RPS			CSF EVs: Enriched in ceramide; increased in Lewy body dementia
Human Frontal cortex (control, AD	Brain dissociation (type 3 collagenase digestion) then Sucrose density gradient dUC	EM, IB (TSG101, Syntenin, Calnexin)	Methanol/chloroform (1.5/1, v/v, Lydic et al, PMID: 25907253)	UHRAMS, HCD-MS/MS	Brain derived EVs: glycerophosphoserine lipids; AD brain derived EVs: Altered glycerophospholipid, sphingolipid levels, changes in the amide-linked acyl chain content in sphingomyelin and ceramide lipids	34012516	May 2021
Abbreviations: Alzheimer's disease (AD), Cerebrospinal fluid (CSF), Differential ultracentrifugation (dUC), Electron microscopy (EM), Extracellular vesicle (EV), Higher energy collision induced dissociation tandem mass spectrometry (HCD‐MS/MS), Immunoblot (IB), Liquid chromatography (LC), Mass spectrometry (MS), Size exclusion chromatography (SEC), Ultrafiltration (UF), Ultrahigh resolution and a…

## Sheet: STable 10. Metabolomics
Supplemental Table 10. Metabolomics
Biological Material	EV Separation/Concentration	EV Analyses	Metabolites	Analytical Techniques	Results	Recommendations/Concluding Remarks	PMID	Publication Date	EV-TRACK
Serum (BD, schizophrenia, major depressive disorder, controls)	SEC		350 metabolites were identified. 15 metabolites were identified as the optimal set to discriminate between BD patients and HC subjects: chenodeoxycholic acid, lysope 18:0, lysope 14:0, N-acetylmethionine, 13-oxoODE, glycine, 1-naphthylacetic acid, 2-aminoethanesulfonic acid, D-2-aminobutyric acid, lysopc 18:0, alsopc 20:1, biopterin, phosphoric acid and glucosamine, PAF C-16	UPLC-MS/MS	26 differentially expressed serum exosomal metabolites in patients with BD vs. control. The differentially expressed metabolites were enriched in pathways related to sugar metabolism.15 metabolites showed excellent performance in differentiating between patients with BD and control and between BD and other psychiatric diseases.	Two limitations in the study: 1. the sample size is relatively small (31-42 samples) and, 2. the absolute quantification of the potential BD biomarkers was not achieved. Future studies with large sample size are required to validate the data presented.	35047107	January 2022
Plasma (1 mL, AD, mild cognitive impairment, control)	UC		5 significantly altered metabolites: [2-[(E)-3,4-dihydroxypent-1-enyl]-6-oxooxan-3-yl] (E)-2-methylbut-2-enoate, Gelomulide N, D-Sorbitol, 1,2-Dioctanoyl-sn-glycerol and thymidine. None of them was significant after false discovery rate correction	LC-MS, NMR spectroscopy	No significant EV-derived metabolites were found differentiating patients (AD and mild cognitive impairment patients) from control.	EVs require additional optimization prior to their possible utilization as a biological material for AD-related metabolomics studies. Several challenges remain to be resolved, including preanalytical and analytical steps related to enrichment procedure and global consensus and standard operating procedures before their usage in metabolomics.	34622190	September 2021
Serum (schizophrenia, control)	SEC	EM, NTA, IB (Flotillin-1, Alix), Control IB (Calnexin, GP73)	25 metabolites differentially expressed in patients with schizophrenia (±9,10-dihydroxy-12Z-octadecenoic acid, methanesulfonic acid, hexyl butyrate, L-phenylalanine, adipic acid, 2-oxovaleric acid, 7-methylguanine, taurine, 3-methylglutaric acid, 2,2-dymethil succinic acid, glycerol 3-phosphate, lysope 18:1, 9-oxo-10E,12Z-octadecadienoic acid, 15-deoxy-δ-12-14,PGJ2,hexyl-acetate, L-arginine, acet…	UPLC-MS/MS	Hundreds of metabolites, including phospholipids, amino acids, organic acids, and lipid oxidation products. 25 metabolites differentially expressed in patients with schizophrenia (10 upregulated and 15 downregulated).	More studies are needed to translate these findings on blood exosomal metabolite biomarkers into benefits for patients with schizophrenia.	33159208	April 2021
Glioma cells (U118, LN-18, A172)	UC	IB (CD9)	The level of methionine was lower in EVs than in all cell lines. A172 and LN18 lines show a major concentration increase in glycerol, tryptophan, carnitine and oxidized glutathione (GSSG) in EVs relative to cells. Higher significant metabolite differences in the EVs than in cells	NMR spectroscopy	Metabolic contents of U118 EVs is much more significantly distinct from EVs of A172 and LN18. In A172 and LN18, the metabolic profiles of EVs and cells showed a significant difference in metabolite numbers.	The utilization of EV-based metabolites as biomarkers for GBM requires further analysis in patient samples.	32131411	March 2020
Bovine oviducts	UC	EM, IB (CD81, Hsp70, annexin A1)	22 metabolites in oEVs: valine, threonine, methionine, leucine, isoleucine, proline, glycine, alanine, glutamate, creatine, ethanolamine, carnitine, choline, lactate, myoinositol, glucose-1-phosphate, maltose, glucose, succinate, formate, acetate and acetone, among which 15 were quantified. From these 15 metabolites, lactate, myo-inositol, and glycine were the most abundant throughout the estrous…	Proton nuclear magnetic resonance spectroscopy (1H-NMR)	The side relative to ovulation had no effect on the oEVs’ metabolite concentrations. Levels of glucose-1-phosphate and maltose were greatly affected by the cycle stage and levels of methionine were significantly higher at peri-ovulatory phases than at the late-luteal phase. Quantitative enrichment analyses of oEV-metabolites across the cycle evidenced several significantly regulated metabolic pat…	This study corresponds to the first metabolomic characterization of oEVs, increasing the understanding of the potential role of oEVs in promoting fertilization and early embryo development.	31888194	December 2019
Serum (2 mL, pancreatic cancer ± chemotherapy)	UC	EM, IB (CD9, CD63, CD81,TSG101)	Abundance of several metabolites like alanyl-histidine, 6-dimethyl-aminopurine, leucylproline, and methionine sulfoxide differed between samples collected before and after chemotherapy	Nanoflow LC-MS	There were 101 and 94 metabolites positively identified in the first and second set, respectively, and 1580 and 1590 peak pairs with accurate masses matching those of metabolites in the MyCompoundID metabolome database.	Development of a CIL nLC-MS workflow for metabolomic analysis of exosomes isolated from serum that allows the detection of ∼1950 metabolites per sample.	29920066	July 2018
Urine (10-53 ml)	UC	NTA, EM (CD63, CD59), IB (CD9, TSG101, CD59, CD63), Control IB (Calnexin, TOMM20, GM130).	Five classes of metabolites: 1) organic acids and derivatives, 2) nucleotides, sugars and derivatives, 3) carnitines, 4) vitamin B/related metabolites and 5) amines. EVs from both sources rich in D-ribose 5-phosphate (most abundant metabolite in pEVs and 3rd most abundant in uEVs). Four metabolites in lower levels in patient uEV samples before prostatectomy than in the control uEV samples and aft…	UPLC-MS/MS	Levels of glucuronate, D-ribose 5-phosphate and isobutyryl-L-carnitine were 2–26-fold lower in all pre-prostatectomy samples compared to the healthy control and post-prostatectomy samples .In uEV samples, 40–82 out of 102 metabolites were above the detection limit and 32–55 were above the quantification limit. No significant difference in the number of distinct metabolites detected between the st…	Metabolite analysis of EVs from different samples is feasible using a high-throughput platform and relatively small amount of sample material. EV metabolomics could be used to gain novel biomarker data not revealed by the analysis of the original EV source materials.The number of metabolites above the detection limit in the uEV samples did not depend on the amount of urine used for the EV isolati…	29109780	August 2017	EV210197
Platelet concentrates (5 ml)					In the pEV sample pool, 62 out of 111 metabolites were detected and 41 were above the quantification limit.
Total CSF (AD, Down syndrome and control)			25-kDa APP-CTF appears increased in genetically determined AD, as well as in sAD	CTFs of APP (anti-APP C-terminal antibodies: C1/6.1, A8717 and Y188; rat antibodies 2D8 and 2E9)	APP-CTFs	Exosomes should be considered as a diagnostic target for the complete characterization of APP processing after therapeutic interventions with secretase inhibitors.	28559572	May 2017
Cells (CHO-APP695)	UC	EM, IB (Bcl2, Flotillin, TSG101), control IB (GM130, nucleoporin)					18171695	May 2008
Postmenopausal plasma (10 ml, control, endometrioid adenocarcinoma)	UC	NTA, IB (Flotillin-1, TSG101, CD63, CD9, Rab5, CD81), control IB (haptoglobin)	PI, PE, GalCer, GPCho or TG. Fatty acid esters, amides, alcohols, nucleotides, nucleosides, peptides, organic acids and derivatives	UPLC-ESI-Q-TOF-MS	High prevalence (24%) of glycerophospholipids and sphingolipids in EVs derived from plasma. Fatty acid esters, amides and alcohols represented 16% of the total metabolites detected. Nucleotides, nucleosides and their derivatives comprised 17% of the metabolome. Peptides, organic acids and derivatives were less abundant	Biomarker detection and characterization from complex biological matrices, especially for markers that are low in abundance, remains a challenge.	26974972	March 2016
			In plasma EVs: coenzyme Q10, ubiquinone 9, palmitoyl glucuronide, PG, 25-hydroxy-hexadehydrovitaminD3, 10-formyldihydrofolate, acetyl glucosamine bisphosphate, malonyl-CoA, cytidine-5'-monophosphate, N-arachidonoyl-L-serine, tyrosyl-AMP, oleamide, deoxyuridine-diphosphate, picolinic acid and deoxyvitamin D3 and SM
			Validated metabolites by MS/MS: proteoglycan, N-arachidonoyl-L-serine, SM, oleamide, coenzyme Q10, malonyl-CoA, All-trans-4-oxoretinoic acid and psychosine sulfate
Human pancreatic carcinoma epithelial-like cells (PANC1)			In cell culture EVs: adenine, aminoadipic acid, enol-phenylpyruvate, oleamide, 15-HETrE, 3-dehydrosphinganine, all-trans-4-oxoretinoic acid, N,N-and fructose 1,6-bisphosphatedimethylsphingosine, docosanamide, psychosine sulfate, pentaglutamyl folate		In cell culture EVs: glycerophospholipids and sphingolipids (56%); fatty acid esters, amides and alcohols (14%); nucleotides and derivatives (7%). Also sugars, cyclic alcohols, aromatic compounds, steroids and organic acids
Abbreviations: Alzheimer's disease (AD), Bipolar disease (BD), Cerebrospinal fluid (CSF), C-terminal fragments (CTF), Electron microscopy (EM), Electrospray-ionisation quadrupole time-of-flight mass spectrometry (ESI-Q-TOF-MS), Extracellular vesicle (EV), Immunoblot (IB), Liquid chromatography (LC), Mass spectrometry (MS), Nanoparticle tracking analysis (NTA), Nuclear magnetic resonance (NMR), Si…

[truncated: 1 more sheets: STable 11. Functional Assays]
